# Supplementary material for: Relocation of genes generates non-conserved chromosomal segments in Fusarium graminearum that show distinct and co-regulated gene expression patterns
Source: BMC Genomics. 2014 Mar 13;15(1):191. doi: 10.1186/1471-2164-15-191 (PMC4022177; doi:10.1186/1471-2164-15-191)
Supplement: Supplementary file 2 — Additional file 2: Genome-wide gene expression analysis. Excel file showing the expression of all predicted genes in both conidia and mycelium of Fusarium graminearum (three biological replicates each). (XLS 2 MB) [file 12864_2013_7029_MOESM2_ESM.xls]

## Sheet: Sheet1
Table S1 Analysis of gene expression in conidia and mycelium of Fusarium graminearum.
1 Genes are ordered according to their locations on all of the four chromosomes
2 Individual gene expression level is quantified by RPKM value (reads per kilobase exon per million mapped reads)
GeneID1	Chromosome	Gene length	RPKM value2
			Conidia Rep_1	Conidia Rep_2	Conidia Rep_3	Mycelium Rep_1	Mycelium Rep_2	Mycelium Rep_3
FGSG_11641	Fgchr1	666	0	0	0	0	0	0
FGSG_11605	Fgchr1	1134	0.11	0	0	0.25	0	0.157395
FGSG_11642	Fgchr1	669	1.68	2.26	3.14	0.64	1.56	3.46833
FGSG_11643	Fgchr1	396	0	0	0	0	0	0
FGSG_11600	Fgchr1	1305	0.96	0.62	0.54	0.22	0.11	0.410312
FGSG_11601	Fgchr1	423	0.59	0.55	0.28	0	0	0
FGSG_00001	Fgchr1	309	0	0	0	0	0	0
FGSG_00002	Fgchr1	2199	924.1	1098.34	905.28	5.19	1.15	0.568167
FGSG_11644	Fgchr1	1683	0.37	0.14	0.49	0	0.27	0.106052
FGSG_00003	Fgchr1	2868	0.04	0.12	0.24	0	0	0
FGSG_00004	Fgchr1	672	373.99	535.1	1304.04	0.42	0.22	0
FGSG_00005	Fgchr1	2190	287.58	276.56	337.76	0.07	0	0
FGSG_00006	Fgchr1	891	0	0	0	0	0.33	0
FGSG_00007	Fgchr1	1380	0	0	0	0	0	0
FGSG_11645	Fgchr1	2049	0.49	0.45	0.97	40.28	33.56	4.70386
FGSG_11646	Fgchr1	327	0	0	0	0	0	0
FGSG_11647	Fgchr1	351	0	0	0	0	0	0
FGSG_00009	Fgchr1	624	56.96	46.27	35.59	0	0	0
FGSG_00010	Fgchr1	630	0	0	0.19	0	0	0
FGSG_00011	Fgchr1	2160	2.38	3.99	6.28	2.05	2.28	2.80949
FGSG_00012	Fgchr1	1557	2.81	1.12	0.6	0.18	0.29	0
FGSG_00013	Fgchr1	1605	0	0	0	0	0	0
FGSG_11648	Fgchr1	1119	0	0	0	0	0	0
FGSG_11649	Fgchr1	702	0	0	0	0	0	0
FGSG_00014	Fgchr1	1125	0	0	0	0	0	0
FGSG_00015	Fgchr1	1617	0	0	0	0	0	0
FGSG_11650	Fgchr1	324	0	0	0	0	0	0
FGSG_00016	Fgchr1	957	0.26	0.49	0.73	0	0	0
FGSG_00017	Fgchr1	1695	36.77	35.92	41.78	0	0	0.210602
FGSG_00018	Fgchr1	999	15.28	16.2	10.53	35.1	38.68	57.8872
FGSG_00019	Fgchr1	1629	0.15	0.43	0.22	0.35	0.18	0.328703
FGSG_00020	Fgchr1	2976	17.92	23.31	6.68	0	0	0
FGSG_00021	Fgchr1	966	13.6	11.93	7.62	0	0.15	0.554303
FGSG_11651	Fgchr1	402	0	0	0	0	0	0
FGSG_11652	Fgchr1	735	0	0	0.32	0.78	0.41	0.485675
FGSG_00023	Fgchr1	792	0	0	0.59	0.36	0	0
FGSG_00024	Fgchr1	1140	1.1	1.74	3.18	15.5	11.52	37.2628
FGSG_00025	Fgchr1	1530	4.66	2.74	2.6	0.37	0.59	0.8166
FGSG_00026	Fgchr1	1218	0.41	0.19	0.19	0	0	0
FGSG_00027	Fgchr1	1518	0.16	0	0	0	0	0
FGSG_00028	Fgchr1	828	0	0	0	1.89	6.31	10.347
FGSG_00029	Fgchr1	537	0	0	0.44	0.27	0	0.332375
FGSG_00030	Fgchr1	645	0	0.36	0.18	1.77	0.46	5.25771
FGSG_00031	Fgchr1	4098	0	0	0	0	0	0
FGSG_00032	Fgchr1	837	0	0	0	3.58	3.21	2.77218
FGSG_00033	Fgchr1	684	0	0.17	0	15.42	20.28	25.5725
FGSG_00034	Fgchr1	1581	0	0	0	0	0	0
FGSG_11653	Fgchr1	1425	0.61	0.49	1.72	0.4	0.42	0.250506
FGSG_11654	Fgchr1	2214	0.73	0.58	0.74	0.13	0.13	0.161234
FGSG_00036	Fgchr1	4797	0.21	0.15	0.05	0	0	0
FGSG_11655	Fgchr1	1227	0.41	0	0.1	0	0	0
FGSG_11656	Fgchr1	6183	0	0	0.04	0	0	0
FGSG_00038	Fgchr1	594	0.42	0.2	0.2	0	0	0
FGSG_00039	Fgchr1	1002	1.87	2.32	4.43	8.25	9.53	6.0564
FGSG_00040	Fgchr1	2181	0	0	0	0.13	0	0.327346
FGSG_11657	Fgchr1	2223	0	0	0	0	0	0
FGSG_11658	Fgchr1	1017	0	0	0	0	0	0
FGSG_11659	Fgchr1	13407	0.02	0.02	0.07	0.03	0	0.0532514
FGSG_11660	Fgchr1	2718	0	0	0	0	0	0
FGSG_00043	Fgchr1	1035	0	0	0	0	0.29	0
FGSG_00044	Fgchr1	969	0	0	0	0	0	0
FGSG_00045	Fgchr1	849	2.36	3.7	4.54	2.85	1.58	5.25576
FGSG_00046	Fgchr1	4338	0	0	0	0	0	0
FGSG_00047	Fgchr1	1206	0	0	0	0	0	0
FGSG_00048	Fgchr1	1146	0	0	0	0	0	0
FGSG_00049	Fgchr1	1149	0	0	0	0	0	0
FGSG_11661	Fgchr1	585	0	0	0	0	0	0
FGSG_00050	Fgchr1	957	0.65	1.46	1.34	0.3	2.03	0.186505
FGSG_00051	Fgchr1	978	4.48	1.79	0	0.44	0.31	0.365001
FGSG_00052	Fgchr1	999	1	1.4	0.7	0	0	0
FGSG_00053	Fgchr1	1146	6.66	5.28	18.77	0	0	0
FGSG_00054	Fgchr1	930	0	0.25	0	0	0	0
FGSG_00055	Fgchr1	9354	0.08	0.02	0.1	0	0	0
FGSG_00056	Fgchr1	480	0	0	0	0	0	0
FGSG_11662	Fgchr1	1551	1.13	1.95	0.15	0.18	0.29	2.53171
FGSG_11663	Fgchr1	2001	0.06	0.12	0.12	0	0.15	1.07038
FGSG_11664	Fgchr1	1602	0	0	0	0	0	0
FGSG_11665	Fgchr1	1836	0	0	0.13	0	0	0
FGSG_11666	Fgchr1	363	0	0	0	0	0	0
FGSG_11667	Fgchr1	867	0	0	0	0	0	0
FGSG_00058	Fgchr1	1515	10.74	11.76	12.5	0.94	0.89	1.06031
FGSG_00059	Fgchr1	321	358.71	316.23	364.82	29.31	35.79	106.758
FGSG_00060	Fgchr1	405	0	0	0	0	0	0
FGSG_00061	Fgchr1	378	0	0	0	0	0	0
FGSG_00062	Fgchr1	402	1.25	0	0.87	0	0.74	0.443994
FGSG_00063	Fgchr1	1686	0	0	0	0	0	0.211727
FGSG_00064	Fgchr1	1218	6.37	4.68	4.61	0.82	1.22	2.9308
FGSG_11668	Fgchr1	525	0.48	0.44	0.45	0	0	0
FGSG_00065	Fgchr1	1101	0	0.21	0	0	0	0
FGSG_00066	Fgchr1	1050	4.29	3.66	10.02	1.9	2.84	6.62946
FGSG_00067	Fgchr1	1563	13.61	10.87	3.14	0.09	0.19	0
FGSG_00068	Fgchr1	2178	158.38	163.12	146.17	0	0	0
FGSG_00069	Fgchr1	1842	43.62	45.57	31.09	6.19	5.18	4.55419
FGSG_00070	Fgchr1	1638	226.71	247.17	212.2	1.04	0.18	0.217931
FGSG_00071	Fgchr1	1539	0.57	0.15	0.53	0	0.29	0.811825
FGSG_00072	Fgchr1	837	0.9	1.67	3.21	258.18	221.54	198.104
FGSG_00073	Fgchr1	1011	0	0	0	0	0	0
FGSG_00074	Fgchr1	1329	0	0	0	0	0	0
FGSG_00075	Fgchr1	1683	0	0	0	0	0	0
FGSG_00076	Fgchr1	1431	0.17	0.16	0.16	0.1	0	0
FGSG_00077	Fgchr1	972	0	0.6	0	0	0	0
FGSG_00078	Fgchr1	984	0	0	0	0	0	0
FGSG_00079	Fgchr1	1242	0	0.19	0.19	0	0	0
FGSG_00080	Fgchr1	1032	1.46	1.92	1.25	0.28	0	0.345902
FGSG_00081	Fgchr1	2073	2.35	2.58	1.41	0.14	0.14	0.1722
FGSG_00082	Fgchr1	1605	0	0	0	0.89	0.46	2.11291
FGSG_00083	Fgchr1	1581	0	0	0.22	0	0	0
FGSG_00084	Fgchr1	1122	0	0	0	0	0	0.318156
FGSG_00085	Fgchr1	1473	0	0	0	0	0	0
FGSG_11669	Fgchr1	2085	0	0	0	0	0	0
FGSG_11670	Fgchr1	378	0	0	0	0	0	0
FGSG_00087	Fgchr1	1551	0	0	0	0	0	0
FGSG_11671	Fgchr1	2526	0	0	0	0	0	0
FGSG_11672	Fgchr1	1548	0	0	0	0	0	0
FGSG_00089	Fgchr1	783	0	0	0	0	0	0
FGSG_00090	Fgchr1	963	0	0	0	0	0	0
FGSG_00091	Fgchr1	1698	0	0	0	0.17	0	0
FGSG_11673	Fgchr1	927	5	2.89	1.39	0	0	0
FGSG_00092	Fgchr1	1329	9.79	6.74	5.72	0.21	0.22	0
FGSG_00093	Fgchr1	810	0	0.29	0	0.35	0	0.440705
FGSG_00094	Fgchr1	579	0	0	0	0	0	0
FGSG_00095	Fgchr1	1344	0.65	0.78	1.91	0	0.22	0
FGSG_00096	Fgchr1	3012	0.08	0.08	0.19	0	0	0
FGSG_00097	Fgchr1	1749	176.18	157.21	150.22	26.98	20.3	12.0419
FGSG_11674	Fgchr1	537	0	0	0.44	0	0	0
FGSG_11675	Fgchr1	840	0	0.14	1.53	100.46	114.2	28.0477
FGSG_00099	Fgchr1	828	0.3	0	0.28	0.34	0	0
FGSG_00100	Fgchr1	1512	2.81	3	2.4	9.52	9.47	11.3324
FGSG_00101	Fgchr1	1005	0	0	0	0	0	0
FGSG_00102	Fgchr1	1644	2.82	2.12	2.99	0.69	0.27	1.62852
FGSG_00103	Fgchr1	2055	0.24	0.23	0.06	0.07	0	0
FGSG_00104	Fgchr1	2580	0	0	0	0	0	0
FGSG_00105	Fgchr1	915	0	0.25	0	0	0	0
FGSG_11676	Fgchr1	903	0.14	0.26	0.26	0.63	0.17	0.988292
FGSG_11677	Fgchr1	2256	0.22	0	0.1	0.25	0	0
FGSG_11678	Fgchr1	501	0	0	0	0	0	0
FGSG_00107	Fgchr1	1659	19.16	17.26	9.44	8.76	9.53	5.16414
FGSG_00108	Fgchr1	1482	0	0	0	0.19	0	0
FGSG_00109	Fgchr1	1032	0	0	0	0	0	0.345902
FGSG_00110	Fgchr1	888	0.28	0.39	0.26	0.32	0	0.200997
FGSG_00111	Fgchr1	399	0	0	0	0	0	0
FGSG_00112	Fgchr1	411	0	0	0	0	0	0
FGSG_11679	Fgchr1	228	9.88	9.19	11.79	0	0	0
FGSG_00114	Fgchr1	300	0	0	0	0	0	0
FGSG_00115	Fgchr1	1041	2.16	1.57	0.22	0	0.14	0.342912
FGSG_00116	Fgchr1	1575	24.71	15.6	1.71	33.49	25.57	59.3819
FGSG_00117	Fgchr1	711	0.35	1.15	0	58.34	64.62	204.091
FGSG_00118	Fgchr1	1464	0.09	0	0	0	0	0
FGSG_00119	Fgchr1	1296	0.48	0.63	0.81	0.22	0.12	0
FGSG_00120	Fgchr1	1080	0	0	0.76	0	0	0
FGSG_00121	Fgchr1	1752	0	0.27	0	0	0	0
FGSG_00122	Fgchr1	864	0	0	0.27	0	0	0
FGSG_00123	Fgchr1	474	0	0	0	0	0	0
FGSG_00124	Fgchr1	960	0.52	0.24	1.34	0	0	0
FGSG_00125	Fgchr1	993	4.29	3.63	8.59	4.59	5.26	7.01001
FGSG_00126	Fgchr1	2469	0	0	0	0.29	0.3	0
FGSG_00127	Fgchr1	2271	0.83	0.92	0.31	0.38	0.13	0.157187
FGSG_00128	Fgchr1	903	0	0	0	0	0	0
FGSG_00129	Fgchr1	513	0.49	0	1.14	45.57	44.49	12.8732
FGSG_00130	Fgchr1	1818	0.14	0	0	0	0.08	0
FGSG_00131	Fgchr1	642	0	0	0	0	0	0
FGSG_00132	Fgchr1	777	0.97	0.15	0.15	0	0	0
FGSG_11680	Fgchr1	2151	0	0	0	0	0	0
FGSG_11681	Fgchr1	723	0	0	0	0	0	0
FGSG_00134	Fgchr1	414	15.72	13.78	2.82	0	0	0
FGSG_00135	Fgchr1	405	0	0	0	0	0	0
FGSG_00136	Fgchr1	1425	160.12	111.43	160.51	1.2	10.99	3.50708
FGSG_00137	Fgchr1	894	0.14	0.13	0.92	0	0	0.598945
FGSG_00138	Fgchr1	1023	1.96	2.28	2.74	1.95	1.9	2.79156
FGSG_00139	Fgchr1	1509	11.86	5.17	5.65	7.75	5.24	13.0109
FGSG_00140	Fgchr1	3189	761.75	643.37	758.27	1.65	0.28	0.111938
FGSG_11682	Fgchr1	324	0	1.44	1.44	0	0	0
FGSG_00141	Fgchr1	540	0.7	1.72	0.22	0	0	0
FGSG_00142	Fgchr1	1890	1273.32	1584.64	1929.59	20.44	3.79	4.06078
FGSG_00143	Fgchr1	3207	1180.34	1431.65	1858.31	16.71	3.3	1.94792
FGSG_00144	Fgchr1	2076	4.88	4.26	5.4	1.51	2.23	1.20366
FGSG_00145	Fgchr1	1176	0.85	0.99	0.6	0.73	0.51	0.607094
FGSG_11683	Fgchr1	2208	0.11	0.11	0.11	0	0	0
FGSG_11684	Fgchr1	966	0.52	1.21	1.81	0.74	0.62	0.554303
FGSG_00147	Fgchr1	2169	1.73	1.88	1.89	0.07	0	0.329157
FGSG_00148	Fgchr1	1476	2.37	0.71	0.48	0	0	0
FGSG_11685	Fgchr1	714	0	0.65	0.33	0	0	0
FGSG_11686	Fgchr1	1698	0.81	0.82	1.58	1.68	1.32	5.46599
FGSG_00150	Fgchr1	1047	8.25	9.01	10.38	8.71	7.98	38.3565
FGSG_11687	Fgchr1	420	0	0	0	0	0	0
FGSG_00151	Fgchr1	720	0	0	0	0	0	0
FGSG_00152	Fgchr1	1752	16.07	12.49	14.01	28.23	27.33	39.7314
FGSG_00153	Fgchr1	1947	3.73	4.19	4.86	0.15	0.77	0.183344
FGSG_00154	Fgchr1	303	0	0	0	0	0	0
FGSG_11688	Fgchr1	819	0	0	0	0	0	0
FGSG_11689	Fgchr1	789	0	0	0	0	0	0
FGSG_00156	Fgchr1	363	0	0	0	0	0	0
FGSG_00157	Fgchr1	303	0	0	0	0	0	0
FGSG_00158	Fgchr1	447	0	0	0	0	0	0.399296
FGSG_11690	Fgchr1	4017	0	0	0.06	2.31	1.78	2.13276
FGSG_11691	Fgchr1	336	0	0	0	0	0	1.06241
FGSG_00160	Fgchr1	396	11.38	5	31.28	0	0	0.901442
FGSG_00161	Fgchr1	1749	1	0.2	1.34	0	0	0
FGSG_00162	Fgchr1	1269	0	0	0.18	0	0.12	0
FGSG_00163	Fgchr1	1203	0	0.1	0	0	0	0
FGSG_11692	Fgchr1	504	0	0	0.23	0	0	0
FGSG_11693	Fgchr1	243	0	0	0	0	0	0
FGSG_00164	Fgchr1	354	0	0	0	0	0	0
FGSG_00165	Fgchr1	1119	2.01	1.66	1.98	4.2	1.07	3.5091
FGSG_00166	Fgchr1	2829	54.77	50.61	53.25	5.09	2.48	2.77602
FGSG_11694	Fgchr1	693	5.42	4.87	3.71	0.82	0.86	0
FGSG_11695	Fgchr1	573	1.97	1.22	1.02	0.5	0.52	0
FGSG_00168	Fgchr1	342	208.97	210.69	196.84	421.8	584.95	740.558
FGSG_00169	Fgchr1	1182	84.08	70.02	61.6	37.02	40.39	58.2872
FGSG_00170	Fgchr1	618	45.16	44.27	38.58	39.44	29.93	19.928
FGSG_00171	Fgchr1	486	0.26	0	0	0	0	0.734508
FGSG_11696	Fgchr1	5202	0	0	0.04	0	0.11	0
FGSG_00172	Fgchr1	723	12.29	21.09	10.02	2.17	0.83	2.71555
FGSG_00173	Fgchr1	1110	0.45	0.73	1.05	62.15	43.41	10.9342
FGSG_00174	Fgchr1	579	31.99	42.02	37.14	32.99	24.99	52.7133
FGSG_00175	Fgchr1	1182	24.78	24.72	51.52	132.41	84.18	115.97
FGSG_00176	Fgchr1	1800	44.85	44.49	35.84	74.12	55.45	92.9116
FGSG_00177	Fgchr1	852	59.05	76.79	157.07	30.78	83.17	33.7279
FGSG_11697	Fgchr1	1431	8.4	7.73	22.13	1.2	8.13	10.2277
FGSG_11698	Fgchr1	615	9.57	6.62	9.88	13.21	29.35	26.9905
FGSG_11699	Fgchr1	801	9.84	8.87	13.13	13.17	11.36	30.3047
FGSG_00179	Fgchr1	1050	45.77	40.36	37.73	10.05	6.82	5.09959
FGSG_00180	Fgchr1	1092	31.18	28.57	29.54	32.24	16.12	2.94207
FGSG_11700	Fgchr1	738	31.37	25.55	31.83	36.12	21.23	1.69295
FGSG_00181	Fgchr1	336	0	0	0.35	0	0	1.06241
FGSG_00182	Fgchr1	1476	15.69	17.75	31.91	58.14	46.8	60.7044
FGSG_00183	Fgchr1	1437	3.05	3.16	2.11	6.45	4.98	8.94291
FGSG_00184	Fgchr1	945	0	0.37	0.25	36.81	33.47	13.41
FGSG_00185	Fgchr1	1023	3.55	3.87	4.8	8.5	7.44	31.0561
FGSG_00186	Fgchr1	1530	54.32	60.26	35.37	58.51	57.53	67.8945
FGSG_11701	Fgchr1	672	7.08	10.57	5.74	8.91	12.21	1.32802
FGSG_11702	Fgchr1	750	5.84	5.28	5.45	5.32	9.95	0
FGSG_00188	Fgchr1	732	33.34	30.69	30.5	33.3	37.3	84.3661
FGSG_00189	Fgchr1	1377	15.18	21.81	85.13	107.87	108.23	50.8107
FGSG_00190	Fgchr1	231	296.92	274.14	262.59	510.32	716.2	532.366
FGSG_11703	Fgchr1	8226	11.34	11.84	20.05	17.78	15.9	5.96688
FGSG_11704	Fgchr1	327	2.3	1.07	0	0	0	0.545827
FGSG_00192	Fgchr1	1602	366.73	454.3	939.95	86.58	77.2	76.8758
FGSG_00193	Fgchr1	2427	0.41	0.72	0.63	0.12	0.12	0
FGSG_00194	Fgchr1	1596	14.82	10.43	15.38	2.05	5.14	9.17031
FGSG_00195	Fgchr1	1341	6.35	4.77	12.99	1.06	0.89	1.33099
FGSG_00196	Fgchr1	1461	61.59	38.8	109.11	5.85	6.54	7.57433
FGSG_00197	Fgchr1	1338	0.94	0.78	1.22	2.66	2.01	7.20345
FGSG_00198	Fgchr1	1761	0	0	0	0	0	0
FGSG_00199	Fgchr1	627	0	0	0	0	0	0
FGSG_00200	Fgchr1	1698	10.61	8.16	7.3	7.72	7.2	21.023
FGSG_00201	Fgchr1	1197	10.98	10.5	3.81	1.31	1.37	6.11354
FGSG_11705	Fgchr1	2649	6.47	3.25	7.15	0.91	1.07	2.29087
FGSG_11706	Fgchr1	174	863.89	486.38	1196.27	1.64	0	2.05156
FGSG_11707	Fgchr1	774	7.6	1.96	10.42	0	0	0.230601
FGSG_00203	Fgchr1	2007	0	0	0	0	0.52	0.711452
FGSG_11708	Fgchr1	2694	0	0	0	0	0	0
FGSG_11709	Fgchr1	1941	1.74	1.44	1.57	2.72	1.46	1.28738
FGSG_00205	Fgchr1	4299	0	0	0	0	0	0
FGSG_00206	Fgchr1	393	0	0	0	2.18	0.38	5.44994
FGSG_11710	Fgchr1	645	0	0	0	0	0	0
FGSG_00207	Fgchr1	489	47.86	47.37	42.78	52.47	59.49	75.1902
FGSG_00208	Fgchr1	2181	0.34	0.43	0.11	0	0	0
FGSG_11711	Fgchr1	393	0	0	0	0	0	0
FGSG_11712	Fgchr1	363	0	0	0	0	0	0
FGSG_00209	Fgchr1	1479	0.25	0	0.32	95.51	91.69	41.5139
FGSG_00210	Fgchr1	396	0.63	0	0.59	6.12	2.64	5.40865
FGSG_00211	Fgchr1	858	0	0	0	0	0.17	0
FGSG_00212	Fgchr1	1056	4.39	2.2	1.33	0.54	2.12	3.88747
FGSG_00213	Fgchr1	927	0	0	0	0.31	0	0
FGSG_00214	Fgchr1	801	0.31	0.29	0.29	0.71	0.74	0.445657
FGSG_00215	Fgchr1	213	0	0	0	0	0	0.83796
FGSG_00216	Fgchr1	576	0	0	0.2	0	0	0
FGSG_00217	Fgchr1	2058	16.66	13.18	13.69	3.46	3.99	3.90274
FGSG_00218	Fgchr1	1245	0	0	0	0	0	0.430086
FGSG_00219	Fgchr1	1470	0.17	0	0	0	0.2	0
FGSG_00220	Fgchr1	2076	0	0	0	0	0	0
FGSG_00221	Fgchr1	357	0.7	0	1.96	0	0	0.999919
FGSG_00222	Fgchr1	1161	0.22	0	0.3	0.25	0	0
FGSG_11713	Fgchr1	471	1.06	2.22	0.25	0	0	0
FGSG_11714	Fgchr1	912	4.67	3.32	1.67	0	0	0
FGSG_00224	Fgchr1	2121	4610.81	4073.66	3508.13	107.8	41.29	92.9034
FGSG_00225	Fgchr1	321	7.8	13.42	5.1	2.22	0.46	3.33618
FGSG_00226	Fgchr1	1497	0.25	1.01	0.47	2.48	2.39	2.98072
FGSG_00227	Fgchr1	2232	0.95	1.56	1.68	2.81	2.47	2.95877
FGSG_11715	Fgchr1	987	0	0	0.83	0.58	0	0
FGSG_11716	Fgchr1	2289	0	0.1	0.51	17.37	14.4	5.3803
FGSG_00229	Fgchr1	1569	0	0	0	4.36	3.61	2.9577
FGSG_00230	Fgchr1	384	0	0	0	0	0	0
FGSG_11717	Fgchr1	366	0	0	0	0	0	0
FGSG_11718	Fgchr1	360	0	0	0	0	0	0
FGSG_00231	Fgchr1	1068	1.76	3.16	5.47	0	0	0
FGSG_00232	Fgchr1	720	0	1.62	0.32	0	0	0.247897
FGSG_11719	Fgchr1	678	0	0	0	0	0	0
FGSG_00233	Fgchr1	393	0	0	0	0	0	0
FGSG_00234	Fgchr1	1050	0	0	0	0	0	0
FGSG_00235	Fgchr1	1113	3.04	2.61	2.73	1.02	1.07	1.60364
FGSG_00236	Fgchr1	1041	0	0.34	0	0	0	1.02874
FGSG_00237	Fgchr1	1425	0.26	0.33	0.82	0.2	0.94	0.250506
FGSG_11720	Fgchr1	1533	0.65	2.35	1.14	1.12	3.7	1.63
FGSG_11721	Fgchr1	906	4.84	1.28	3.35	2.05	1.65	3.15206
FGSG_11722	Fgchr1	915	0	0	0.13	0	0	0
FGSG_11723	Fgchr1	339	0	0	0	0	0	0
FGSG_00239	Fgchr1	324	1.16	0.72	0.36	0	1.84	0
FGSG_11724	Fgchr1	921	5.3	3.79	3.05	8.05	10.53	11.0463
FGSG_00240	Fgchr1	372	1.68	0.31	0.94	5.75	12.03	6.2374
FGSG_11725	Fgchr1	570	0	0	0.41	0	0	0
FGSG_11726	Fgchr1	726	0	0	0	0	0	0
FGSG_11727	Fgchr1	564	0	0	0	0	0	0
FGSG_00242	Fgchr1	1305	0	0	0	0	0	0
FGSG_11728	Fgchr1	618	1.01	0.38	0.76	0	0	1.44406
FGSG_00243	Fgchr1	1128	137.81	125.39	83.3	78.6	61.23	86.3946
FGSG_11729	Fgchr1	858	19.4	19.4	60.62	37.05	17.91	33.284
FGSG_11730	Fgchr1	507	0	0	0	0	0	0
FGSG_11731	Fgchr1	552	1.36	0	0	0	0	0.323343
FGSG_00245	Fgchr1	543	0	0	0	0	0	0
FGSG_00246	Fgchr1	888	12.4	10.88	9.74	4.82	2.02	11.8588
FGSG_00247	Fgchr1	1662	0.3	0.84	0.7	0.69	0.63	1.3961
FGSG_11732	Fgchr1	348	8.63	6.36	3.69	6.14	6.86	3.59023
FGSG_00248	Fgchr1	3330	65.96	57.47	43.24	28.81	27.42	11.4166
FGSG_00249	Fgchr1	954	26.5	29.9	22.54	18.68	8.91	20.5801
FGSG_11733	Fgchr1	1533	24.41	23.16	20.74	2.88	3.11	1.86286
FGSG_11734	Fgchr1	744	29.94	32.7	30.95	6.13	2.21	1.9192
FGSG_00251	Fgchr1	2844	490.39	435.35	450.32	0	0	0
FGSG_00252	Fgchr1	1023	31.93	25.15	20.22	0.14	0.58	0
FGSG_00253	Fgchr1	981	5.61	3.44	3.69	0	0	0
FGSG_00254	Fgchr1	438	0	0	0	0	0	0
FGSG_11735	Fgchr1	339	0	0	0	0	0	0
FGSG_00255	Fgchr1	1029	0	0	0	0	0	0
FGSG_00256	Fgchr1	783	3.68	3.57	3.73	0.36	0.19	0
FGSG_00257	Fgchr1	1206	459.96	407.62	393.84	72.57	67.42	29.0076
FGSG_00258	Fgchr1	372	2.02	0.94	0.63	0.77	0.4	4.3182
FGSG_00259	Fgchr1	1821	58.01	52.36	44.61	8.3	7.29	8.62533
FGSG_00260	Fgchr1	234	48.67	62.68	221.76	0	0	0
FGSG_00261	Fgchr1	2901	51.3	58.22	84.36	82.21	68.19	42.0835
FGSG_00262	Fgchr1	1035	1.21	0.9	0.68	0.55	0.86	0.862249
FGSG_00263	Fgchr1	2538	24.41	20.96	15.52	23.59	18.99	11.674
FGSG_00264	Fgchr1	342	173.1	129	107.65	226.74	302.73	554.766
FGSG_00265	Fgchr1	1128	17.53	23.22	22.17	25.02	24.2	10.7598
FGSG_00266	Fgchr1	1980	69.91	74.78	58.79	2.66	3.84	1.26202
FGSG_00267	Fgchr1	1368	0.18	0	0	0	0	0
FGSG_00268	Fgchr1	1221	2.26	2	1.63	4.44	3.79	2.04652
FGSG_11736	Fgchr1	921	6.39	8.59	3.93	2.32	1.94	4.65109
FGSG_00269	Fgchr1	1380	19.59	17.46	24.9	67.76	65.62	82.5172
FGSG_00270	Fgchr1	2610	48.72	57.45	30.41	50.68	47.78	23.8665
FGSG_11737	Fgchr1	108	0	0	0	0	0	0
FGSG_11738	Fgchr1	120	0	0	0	0	0	0
FGSG_00271	Fgchr1	1356	107.25	103.27	121.01	26.39	27.72	18.8226
FGSG_00272	Fgchr1	957	1.7	1.7	2.32	0.3	1.09	0.746021
FGSG_00273	Fgchr1	885	0.28	1.71	0.26	0	0	0
FGSG_11739	Fgchr1	411	0.3	0.28	0.28	0	0.36	0
FGSG_00274	Fgchr1	426	0.88	0	0.82	4.02	3.5	3.35184
FGSG_00275	Fgchr1	555	13.76	15.94	13.9	21.57	24.46	21.2253
FGSG_00276	Fgchr1	897	36.56	38.15	40.78	50.06	41.08	15.5205
FGSG_00277	Fgchr1	420	29.2	29.1	49.53	17.65	19.18	4.24966
FGSG_00278	Fgchr1	1233	9.14	9.82	21.42	289.83	219.48	307.464
FGSG_00279	Fgchr1	963	103.98	112.66	87.02	29.16	35.17	28.5429
FGSG_11740	Fgchr1	390	49.1	52.83	39.56	10.23	11.48	25.6287
FGSG_00280	Fgchr1	1191	33.42	29.32	16.68	14.84	19.04	38.6644
FGSG_00281	Fgchr1	1260	6.75	9.05	16.42	35.52	32.56	44.9047
FGSG_00282	Fgchr1	549	53.12	43.47	18.73	1.3	0.27	2.27577
FGSG_00283	Fgchr1	2070	57.98	53.54	44.43	17.63	16.43	14.4858
FGSG_00284	Fgchr1	5007	9.92	9.49	10.81	23.43	22.58	14.9718
FGSG_00285	Fgchr1	1191	22.17	20.72	22.47	46.92	79.41	453.632
FGSG_11741	Fgchr1	180	43.11	27.81	30.52	102.16	271.84	377.794
FGSG_00286	Fgchr1	768	149.44	159.76	113.98	234.61	285.54	268.193
FGSG_00287	Fgchr1	1788	2.94	2.67	13.66	13.79	15.44	7.98593
FGSG_00288	Fgchr1	363	42.75	41.69	49.26	14.14	16.85	15.2426
FGSG_00289	Fgchr1	1743	18.89	18.97	13.81	13.9	15.58	6.75849
FGSG_11742	Fgchr1	6972	31.34	30.44	36.75	18.65	15.92	10.4705
FGSG_11743	Fgchr1	1260	8.74	7.95	8.53	14.25	10.3	15.4404
FGSG_00291	Fgchr1	717	23.57	20.29	25.1	45.73	50.14	66.7143
FGSG_00292	Fgchr1	2310	111.67	101.19	50.65	94.72	110.11	45.9735
FGSG_00293	Fgchr1	3177	9.22	7.33	9.86	27.46	24.32	15.7305
FGSG_00294	Fgchr1	1830	12.52	10.37	14.05	6.7	7.26	17.556
FGSG_00295	Fgchr1	468	27.28	27.36	19.23	0.61	0.32	0.762759
FGSG_00296	Fgchr1	1746	174.98	162.01	100.67	35.76	47.68	103.248
FGSG_00297	Fgchr1	2160	56.84	54.27	39.82	25.41	28.25	25.2855
FGSG_00298	Fgchr1	1092	31.52	31.98	31.14	45.69	40.03	49.3614
FGSG_00299	Fgchr1	3018	23.18	25.38	37.64	127.76	88.98	58.1941
FGSG_00300	Fgchr1	681	583.53	656.06	642.55	1301.95	1325.11	794.405
FGSG_00301	Fgchr1	660	6.83	6.7	14.52	33.26	28.71	46.5144
FGSG_00302	Fgchr1	1641	13.73	11.92	15.38	20.59	22.82	25.7776
FGSG_00303	Fgchr1	321	30.02	35.18	41.87	27.98	28.35	57.8271
FGSG_00304	Fgchr1	813	20.01	16.75	14.81	67.33	58.35	59.0561
FGSG_00305	Fgchr1	735	99.79	111.18	117.35	132.85	121.38	112.434
FGSG_00306	Fgchr1	1272	32.18	44.39	65.24	172.58	156.45	157.297
FGSG_00307	Fgchr1	4278	7.05	6.72	7.24	12.76	11.82	5.67415
FGSG_00308	Fgchr1	1038	188.95	191.88	302.65	57.54	49.15	43.1598
FGSG_00309	Fgchr1	2274	13.93	13.82	14.7	20.12	21.85	22.2126
FGSG_00310	Fgchr1	219	402.91	418.33	383.17	785.62	895.09	1250.21
FGSG_00311	Fgchr1	414	22.98	18.56	23.71	1.72	1.08	1.7245
FGSG_00312	Fgchr1	921	0.54	0.76	1.65	0.15	0	0.581386
FGSG_00313	Fgchr1	1350	15.11	15.09	13.25	1.58	1.88	1.71875
FGSG_11744	Fgchr1	372	0.34	0	0	0.38	0	0.4798
FGSG_00314	Fgchr1	1143	140.93	141.26	91.62	1120.28	847.45	347.446
FGSG_00315	Fgchr1	861	12.79	22.71	13.3	0	0.52	0.2073
FGSG_00316	Fgchr1	1563	104.42	111.94	71.93	18.51	19.28	32.317
FGSG_00317	Fgchr1	729	38.63	42	31.1	111.65	78.99	147.147
FGSG_00318	Fgchr1	885	7.78	8.16	3.17	16.27	10.28	17.1427
FGSG_00319	Fgchr1	867	6.06	7.38	6.34	46.36	36.13	55.7896
FGSG_00320	Fgchr1	1176	9.15	11.09	24.65	76	57.59	205.501
FGSG_00321	Fgchr1	909	4.96	4.1	6.3	146.15	79.43	979.216
FGSG_00322	Fgchr1	1119	0.45	0.83	0.42	0	0	0
FGSG_00323	Fgchr1	1077	26.61	27.45	15.84	43.41	45.71	97.2804
FGSG_00324	Fgchr1	6915	50.81	52.39	34.39	29.73	24.77	7.58854
FGSG_00325	Fgchr1	321	3.9	6.89	6.19	67.5	41.36	173.481
FGSG_00326	Fgchr1	2610	0	0.09	0	0	0.06	0
FGSG_00327	Fgchr1	3150	7.75	6.58	8.39	17.47	14.92	11.729
FGSG_00328	Fgchr1	759	59.03	69.48	56.05	126.58	137.19	240.567
FGSG_00329	Fgchr1	1065	4.82	4.48	4.28	27.04	25.35	43.0712
FGSG_00330	Fgchr1	2166	47.85	49.71	30.86	6.52	18.73	17.2223
FGSG_11745	Fgchr1	1926	19.17	24.72	26.82	7.4	11.15	4.81892
FGSG_00331	Fgchr1	387	206.34	198.23	128.95	73.3	60.14	65.0296
FGSG_00332	Fgchr1	1893	71.47	80.07	60.94	30.72	30.81	17.3488
FGSG_00333	Fgchr1	1083	9.25	16.55	11.22	23.95	27.96	16.8103
FGSG_00334	Fgchr1	1725	2.97	5.47	7.99	12.81	12.45	5.58737
FGSG_00335	Fgchr1	2571	19.08	18.11	14	13.36	14.39	7.3588
FGSG_00336	Fgchr1	537	1.63	0.43	2.18	6.37	9.45	24.9281
FGSG_00337	Fgchr1	1224	101.33	105.19	68.27	42.51	37.42	69.5569
FGSG_00338	Fgchr1	1362	25.36	22.14	26.69	94.19	64.62	53.9912
FGSG_11746	Fgchr1	441	0.28	0	0	0	0	0
FGSG_11747	Fgchr1	477	2.1	0.24	0.98	0.6	1.88	0
FGSG_00339	Fgchr1	2079	51.41	45.52	31.65	47.79	45.21	10.7315
FGSG_00340	Fgchr1	2163	10.01	6.4	2.86	7.58	7.93	6.68392
FGSG_11748	Fgchr1	105	0	1.11	1.11	1.36	1.42	0
FGSG_11749	Fgchr1	99	0	0	0	0	0	0
FGSG_11750	Fgchr1	1017	5.54	3.78	4.14	34.48	36.23	56.5116
FGSG_11751	Fgchr1	426	0	0	0	0	0	0
FGSG_11752	Fgchr1	639	0	0	0.18	0	0	0
FGSG_00342	Fgchr1	633	11.67	13.06	12	4.28	5.66	10.7148
FGSG_00343	Fgchr1	2952	32.6	39.63	30.92	20.57	19.15	18.3806
FGSG_00344	Fgchr1	702	0	0	0.33	0	0.43	1.27126
FGSG_00345	Fgchr1	1578	2.54	2.29	1.33	0.18	0.09	0.678652
FGSG_11753	Fgchr1	423	14.2	8.81	13.26	0.34	0.71	0.421952
FGSG_00346	Fgchr1	1353	134.69	148.07	217.25	364.84	352.28	298.004
FGSG_00347	Fgchr1	1161	0.43	0.1	0.91	3.68	0.77	1.38361
FGSG_00348	Fgchr1	2955	0	0	0	0.29	0.1	0.241605
FGSG_00349	Fgchr1	2994	21.91	24.46	19.95	23.76	18.29	6.6172
FGSG_00350	Fgchr1	840	15.79	12.61	17.39	112.17	103.54	92.43
FGSG_00351	Fgchr1	1953	9.93	10.07	4.01	0.29	0	1.64503
FGSG_00352	Fgchr1	924	39.69	43.97	55.65	109.38	102.36	46.7462
FGSG_00353	Fgchr1	567	166	198.53	260.54	299.67	328.09	366.73
FGSG_00354	Fgchr1	498	20.36	33.43	36.38	1.14	0.3	1.07521
FGSG_00355	Fgchr1	2259	52.86	53.7	50.55	32.56	33.94	26.8637
FGSG_11754	Fgchr1	1104	15.76	19.4	42.56	6.84	5.68	12.287
FGSG_11755	Fgchr1	2238	8.72	9.41	12.12	5.92	7	4.94464
FGSG_00357	Fgchr1	765	9	6.54	5.35	15.47	20.87	24.2647
FGSG_00358	Fgchr1	381	117.6	127.41	112.27	266.38	323.81	509.691
FGSG_00359	Fgchr1	2493	13.91	14.05	21.42	20.64	18.85	10.0233
FGSG_00360	Fgchr1	297	19.39	18.42	25.97	56.63	51.23	103.966
FGSG_00361	Fgchr1	2538	4.78	4.45	4.37	4.94	6.82	3.72724
FGSG_11756	Fgchr1	429	4.38	3.26	7.36	2.66	4.87	9.56915
FGSG_00362	Fgchr1	2511	15.55	16.13	19.18	12.94	12.83	5.61543
FGSG_00363	Fgchr1	2976	14.89	14.28	15.75	17.29	19.2	11.2753
FGSG_00364	Fgchr1	1302	17.59	15.91	26.48	34.38	27.04	53.7376
FGSG_00365	Fgchr1	1146	125.6	107.06	87.2	94.28	114.03	60.1182
FGSG_11757	Fgchr1	183	486.28	535.61	346.79	2.34	32.61	162.88
FGSG_00366	Fgchr1	4347	33.63	34.12	36.65	39.02	34.9	14.1655
FGSG_00367	Fgchr1	813	26.79	28.92	77.92	188.83	182.58	139.627
FGSG_00368	Fgchr1	2142	19.46	22.99	17.41	12.58	7.94	3.33306
FGSG_11758	Fgchr1	561	0.45	0.21	0	0	0	0
FGSG_11759	Fgchr1	303	0	0	0	0	0	0
FGSG_00369	Fgchr1	1320	181.01	224.88	291.74	104.75	98.32	103.981
FGSG_00370	Fgchr1	885	28.99	29.33	21.13	40.75	45.85	25.2098
FGSG_00371	Fgchr1	2511	24.08	25.96	18.76	12.26	11.7	33.6215
FGSG_00372	Fgchr1	1638	25.98	29.85	37.6	41.77	37.71	38.3559
FGSG_00373	Fgchr1	729	612.41	589.87	617.39	1270.39	1496.32	892.183
FGSG_00374	Fgchr1	2046	22.63	20.82	20.74	38.25	36.31	33.9349
FGSG_00375	Fgchr1	1464	23.17	17.65	12.85	19.08	21.7	42.0611
FGSG_00376	Fgchr1	1407	217.23	210.64	250.86	354.08	320.95	309.02
FGSG_00377	Fgchr1	546	5.5	7.46	7.28	43.08	28.96	53.9379
FGSG_00378	Fgchr1	2268	11.37	12.32	16.95	37.52	44.99	9.91586
FGSG_00379	Fgchr1	1365	4.49	4.26	8.48	6.58	4.15	5.75338
FGSG_00380	Fgchr1	1872	41.32	41.35	31.22	21.24	19.76	9.62983
FGSG_00381	Fgchr1	1005	0	0	0	0	0	0
FGSG_00382	Fgchr1	4011	28.21	27.22	25.99	12.86	13.69	11.0358
FGSG_00383	Fgchr1	702	6.42	4.48	6.16	6.5	11.26	16.7807
FGSG_00384	Fgchr1	687	0	0.34	0.85	0.21	0.65	0.779413
FGSG_00385	Fgchr1	306	376.71	327.54	244.44	367.08	323.23	416.466
FGSG_00386	Fgchr1	954	1.05	2.07	3.92	4.48	11.88	19.0834
FGSG_00387	Fgchr1	1662	15.29	17.16	61.6	428.84	384.8	250.653
FGSG_00388	Fgchr1	648	12.55	14.37	24.89	98.99	82.42	159.756
FGSG_00389	Fgchr1	1614	1.01	1.3	4.85	2.56	3.42	4.20226
FGSG_00390	Fgchr1	1242	384.55	334.23	202.98	77.7	77.11	32.478
FGSG_00391	Fgchr1	1113	59.6	44.35	36.86	5.12	6.7	6.09385
FGSG_00392	Fgchr1	318	50.38	51.62	95.56	2.69	1.88	0
FGSG_00393	Fgchr1	498	221.17	273.72	248.3	583.06	597.93	776.663
FGSG_00394	Fgchr1	441	0.57	0.79	1.33	0.32	0.68	0.809458
FGSG_00395	Fgchr1	459	1370.76	1166.12	1079.11	4720.75	6508.1	4222.21
FGSG_00396	Fgchr1	879	40.44	41.05	32.84	15.89	21.72	15.4322
FGSG_00397	Fgchr1	1362	64.51	77.35	137.04	1095.15	1059.5	620.113
FGSG_00398	Fgchr1	1680	52.22	52.31	34.71	73.99	80.81	54.8206
FGSG_00399	Fgchr1	1938	43.21	44.99	35.22	20.23	19.55	5.89426
FGSG_11760	Fgchr1	1755	12.77	17.18	19.78	17.71	21.76	13.1194
FGSG_00401	Fgchr1	243	4.64	11.5	13.95	6.45	7.98	13.2212
FGSG_00402	Fgchr1	1251	16.51	15.26	16.16	18.46	25.88	23.1132
FGSG_00403	Fgchr1	696	0	0	0	0	0.43	0
FGSG_00404	Fgchr1	2076	2.23	1.23	1.52	1.3	2.3	10.1451
FGSG_11761	Fgchr1	357	0	0	0	0	0	0.999919
FGSG_00405	Fgchr1	1719	9.83	9.82	7.95	7.96	12.06	10.6946
FGSG_00406	Fgchr1	1428	13.32	6.68	51.07	512.58	340.36	257.229
FGSG_00407	Fgchr1	924	11.38	11.09	21	11.57	10.33	15.067
FGSG_11762	Fgchr1	165	5.31	6.35	3.54	0	0	0
FGSG_11763	Fgchr1	531	0.47	0.22	0	0	0.28	0
FGSG_11764	Fgchr1	771	0.32	0.45	0.61	0.18	0	0
FGSG_00408	Fgchr1	4026	31.83	38.08	37.16	29.81	29.12	17.29
FGSG_00409	Fgchr1	549	14.82	16.54	16.18	23.89	41.58	31.8608
FGSG_00410	Fgchr1	1029	24.08	23.76	17.38	15.79	16.67	17.6924
FGSG_00411	Fgchr1	1614	1.09	0.29	2.53	1.68	0.74	0.884687
FGSG_00412	Fgchr1	1284	0	0.36	0	0	0	0
FGSG_00413	Fgchr1	1182	0.64	0.59	1.38	0	0	0.302006
FGSG_00414	Fgchr1	1467	14.67	15	13.07	26.24	27.76	28.2268
FGSG_00415	Fgchr1	831	28.01	26.62	42.76	6732.03	6064.75	2710.14
FGSG_00416	Fgchr1	1548	365.45	598.21	1234.57	38.12	17.83	47.6192
FGSG_00417	Fgchr1	1017	212.66	233.39	195.94	131.89	145.51	127.765
FGSG_00418	Fgchr1	2706	9.07	9.46	8.68	5.22	6.62	2.63837
FGSG_00419	Fgchr1	537	17.01	17.13	25.03	34.51	37.5	32.9052
FGSG_00420	Fgchr1	900	19.89	26.39	24.67	31.52	34.48	39.8618
FGSG_00421	Fgchr1	1209	242.87	251.98	208.71	811.53	622.76	402.884
FGSG_00422	Fgchr1	642	819.19	823.57	707.25	60.39	44.15	37.254
FGSG_00423	Fgchr1	1395	18.75	21.86	19.44	7.56	8.23	10.4916
FGSG_11765	Fgchr1	213	139.26	114.77	86.69	186.71	268.95	308.369
FGSG_00424	Fgchr1	1317	125.26	118.71	100.99	30.96	24.47	27.647
FGSG_00425	Fgchr1	1722	10.18	9.8	11.2	23.76	21.74	51.5141
FGSG_00426	Fgchr1	939	0.53	0.74	0.25	1.06	0.64	0.380161
FGSG_00427	Fgchr1	990	5.18	4.59	3.78	6.91	10.25	11.5385
FGSG_00428	Fgchr1	2055	14.98	16.54	24.17	38.64	31.58	47.5961
FGSG_00429	Fgchr1	273	287	235.8	211.06	454.26	424.59	748.593
FGSG_00430	Fgchr1	2226	12.09	17.15	60.33	74.41	67.82	63.6647
FGSG_00431	Fgchr1	1866	0.07	0	0.25	0.15	0.16	0
FGSG_00432	Fgchr1	324	0	0.36	0	0	0	0
FGSG_00433	Fgchr1	3621	27.17	25.2	22.63	19.41	19.98	14.4425
FGSG_00434	Fgchr1	3864	145.66	148.89	107.8	25.09	27.06	23.7426
FGSG_11766	Fgchr1	468	0	0.25	0.25	0	0	0
FGSG_00435	Fgchr1	1146	84.53	119.46	105.55	10.57	15.62	30.6821
FGSG_00436	Fgchr1	813	62.66	59.14	33.21	59.09	78.54	77.4974
FGSG_00437	Fgchr1	3510	36.19	30.88	22.11	28.31	24.1	13.7297
FGSG_11767	Fgchr1	309	5.67	8.29	6.81	0	2.41	4.62098
FGSG_00438	Fgchr1	1167	269.3	252.07	145.02	75.61	65.45	97.7312
FGSG_00439	Fgchr1	588	34.06	39.2	53.27	48.24	50.74	26.7121
FGSG_00440	Fgchr1	963	5.07	6.77	7.65	16.28	17.66	40.4048
FGSG_00441	Fgchr1	1614	0.16	0	0.07	0	0	0
FGSG_00442	Fgchr1	546	35.99	37.74	42.6	22.19	16.67	14.3834
FGSG_00443	Fgchr1	750	2.67	5.43	7.17	27.94	25.66	37.601
FGSG_00444	Fgchr1	861	84.75	97.35	95.02	83.94	87.15	52.2397
FGSG_00445	Fgchr1	1011	70.07	91.19	120.8	5.5	8.41	3.70741
FGSG_00446	Fgchr1	1059	12.65	12.2	11.92	12.11	10.99	16.8542
FGSG_00447	Fgchr1	276	8.62	11.39	11.43	3.1	2.7	17.4605
FGSG_00448	Fgchr1	2907	42.62	40.36	28.14	17.31	20.27	13.5077
FGSG_00449	Fgchr1	1626	47.34	45.68	30.04	110.11	138.72	95.1703
FGSG_00450	Fgchr1	909	102.58	105.78	146.06	261.72	218.6	109.565
FGSG_00451	Fgchr1	855	0.88	0.54	0.27	0.83	1.22	4.59261
FGSG_00452	Fgchr1	732	28.73	29.42	32.73	40.7	44.84	68.0293
FGSG_00453	Fgchr1	639	0	0	0	0.89	0	3.35184
FGSG_00454	Fgchr1	894	5.46	5.21	8.63	26.15	16.35	43.124
FGSG_00455	Fgchr1	738	114.98	100.16	95.34	21.25	24.06	69.8947
FGSG_00456	Fgchr1	555	0.68	1.89	1.68	0.26	0.54	0.321596
FGSG_00457	Fgchr1	849	1.03	1.51	1.79	0.5	1.23	0.840921
FGSG_00458	Fgchr1	249	30.16	36.93	38.96	125.94	115.03	378.475
FGSG_00459	Fgchr1	1515	37.26	38.5	23.3	9.22	8.86	20.1459
FGSG_00460	Fgchr1	1824	51.81	51.12	45.3	14.15	16.44	13.3081
FGSG_00461	Fgchr1	1668	25.51	25.89	14.64	53.41	47.31	56.606
FGSG_00462	Fgchr1	618	8.51	16.76	21.37	52.59	51.9	141.518
FGSG_00463	Fgchr1	1212	42.44	43.61	40.02	26.82	21.66	7.51053
FGSG_11768	Fgchr1	432	7.53	8.08	1.62	4.62	0.35	3.71845
FGSG_00464	Fgchr1	1227	77.83	96.77	137.35	159.74	143.59	61.0953
FGSG_00465	Fgchr1	1296	18.06	17.87	45.36	173.12	165.76	157.001
FGSG_00466	Fgchr1	300	7.51	8.54	9.35	28.51	29.34	36.887
FGSG_00467	Fgchr1	1317	43.43	35.53	29.55	24.14	25.49	21.1418
FGSG_00468	Fgchr1	1557	13.5	14.73	12.24	21.61	23.09	27.0537
FGSG_00469	Fgchr1	1539	90.6	95.53	54.53	35.38	34.41	17.2803
FGSG_11769	Fgchr1	651	0.19	0.36	0	0.22	0	0.274171
FGSG_00470	Fgchr1	1164	40.11	41.1	64.06	6.12	5.64	7.05355
FGSG_00471	Fgchr1	390	377.73	328.63	251.73	606.36	572.25	570.238
FGSG_00472	Fgchr1	2691	60	73.11	82.04	87.88	82.77	71.832
FGSG_11770	Fgchr1	411	1.22	0.28	0.28	0.35	0.73	0
FGSG_00473	Fgchr1	471	0	0.25	0	0	0	0.7579
FGSG_11771	Fgchr1	168	7.45	6.24	4.17	2.55	1.78	11.6866
FGSG_00474	Fgchr1	843	36.52	37.56	37.16	13.02	16.1	10.3746
FGSG_00475	Fgchr1	1734	59.77	68.68	62.89	27.79	25.47	17.8074
FGSG_00476	Fgchr1	519	9.89	12.34	15.99	10.16	9.2	13.7561
FGSG_00477	Fgchr1	1113	30.59	31.59	25.41	29.71	27.21	46.8264
FGSG_00478	Fgchr1	1110	123.92	127.95	146.99	85.01	88.7	64.6407
FGSG_00479	Fgchr1	777	0	0	0	0.18	0.19	0.229711
FGSG_00480	Fgchr1	1866	7.38	9.42	12.46	14.36	15.59	12.5303
FGSG_00481	Fgchr1	708	6.19	4.6	10.89	6.85	7.16	15.1259
FGSG_00482	Fgchr1	666	5.45	5.42	7.72	12.63	17.25	20.3677
FGSG_00483	Fgchr1	3606	324.15	258.51	211.74	4.35	8.4	12.8692
FGSG_00484	Fgchr1	504	1.49	1.85	0.46	0.57	0	1.41655
FGSG_00485	Fgchr1	1746	96.06	84.47	52.75	77.56	92.62	45.0814
FGSG_00486	Fgchr1	2343	57.8	52.27	38.81	56.52	55.59	62.1614
FGSG_00487	Fgchr1	804	1.87	2.03	2.33	0.71	0.93	5.32793
FGSG_00488	Fgchr1	1320	61.16	50.71	64.28	1.73	1.36	3.24519
FGSG_00489	Fgchr1	1977	1014.26	940.34	945.69	202.17	199.89	265.155
FGSG_00490	Fgchr1	1704	23.06	29.38	51.58	62.74	48.68	21.1585
FGSG_00491	Fgchr1	1689	54.76	111.38	381.9	436.75	392.43	223.292
FGSG_00492	Fgchr1	603	188.67	251.35	583.79	2164.89	1573.95	821.093
FGSG_11772	Fgchr1	396	0.32	0.59	0.3	1.08	1.88	3.15505
FGSG_00493	Fgchr1	771	17.53	19.78	20.62	71	59.4	96.072
FGSG_00494	Fgchr1	1158	27.56	31.26	24.63	23.51	20.1	66.4311
FGSG_00495	Fgchr1	294	85.99	96.22	49.69	157.58	203.48	419.502
FGSG_00496	Fgchr1	873	268.81	305.22	421.57	1768.99	1784.37	2652.34
FGSG_11773	Fgchr1	327	8.04	6.05	8.58	0	0	0
FGSG_00497	Fgchr1	1020	31.41	27.96	49.61	0.56	0.29	0
FGSG_00499	Fgchr1	1482	16.55	20.5	82.49	146.58	139.01	139.224
FGSG_00500	Fgchr1	1479	25.05	31.01	72.94	420.12	435.54	609.795
FGSG_00501	Fgchr1	1278	10.87	11.39	10.7	36.47	30.82	71.5059
FGSG_00502	Fgchr1	2439	26.22	38.76	39.25	54	43.37	54.1531
FGSG_00503	Fgchr1	1665	14.06	11.61	12.42	0.26	0	0.214397
FGSG_00504	Fgchr1	3063	6.62	6	8.01	42.4	35.85	14.9175
FGSG_00505	Fgchr1	594	103.46	104.85	157.6	242.37	282.29	497.596
FGSG_00506	Fgchr1	1302	7.59	6.79	8.26	11.71	12.6	21.2483
FGSG_00507	Fgchr1	2409	21.25	26.24	49.19	56.45	59.7	51.5674
FGSG_00508	Fgchr1	3213	34.79	43.22	38.56	27.15	23.54	13.1656
FGSG_00509	Fgchr1	1872	39.38	38.06	40.27	67.24	68.14	65.2159
FGSG_00510	Fgchr1	360	30.59	32.98	51.29	168.68	217.56	250.871
FGSG_00511	Fgchr1	1053	35.78	28.96	22.42	42.78	43.35	76.6149
FGSG_00512	Fgchr1	1308	34.64	37.47	16.98	17.44	16.31	26.6091
FGSG_00514	Fgchr1	1077	115.63	117.49	83.88	31.5	28.81	41.5969
FGSG_00513	Fgchr1	843	26.87	29	12.34	3.21	1.77	4.86971
FGSG_00515	Fgchr1	1797	132.19	121.33	84.42	101.53	93.39	52.5425
FGSG_11774	Fgchr1	321	3.9	5.44	2.91	0	3.72	3.33618
FGSG_11775	Fgchr1	366	0	0	0	0.39	0.82	0.487665
FGSG_00516	Fgchr1	615	1.02	2.27	0.38	0	1.21	7.54573
FGSG_00517	Fgchr1	525	2.15	1.55	2	0.54	0.57	0.339972
FGSG_00518	Fgchr1	1032	71.8	90.58	98.53	126.66	124.46	108.44
FGSG_00519	Fgchr1	1218	36.38	32.78	37.71	71.51	72.39	89.5358
FGSG_00520	Fgchr1	1689	41.28	47.62	81.24	28.95	19.25	24.8337
FGSG_00521	Fgchr1	723	12.29	10.3	5.82	0.79	0.41	1.48121
FGSG_00522	Fgchr1	579	29.4	35.39	24.22	1.23	0.77	0.61653
FGSG_00523	Fgchr1	630	9188.94	11091.7	16009.6	3383.07	3186.57	820.467
FGSG_00524	Fgchr1	1566	142.02	166.36	207.1	735.75	560.15	434.246
FGSG_00525	Fgchr1	675	5.01	5.17	1.9	5.91	6.63	5.02404
FGSG_00526	Fgchr1	957	4.45	5.47	6.47	14.6	14.81	20.3291
FGSG_00527	Fgchr1	1110	7.44	9.86	5.48	35.19	23.52	4.50234
FGSG_11776	Fgchr1	357	4.56	10.76	2.29	28.75	16.3	1.49988
FGSG_11777	Fgchr1	726	7.41	6.25	6.6	0.39	2.26	2.95017
FGSG_00528	Fgchr1	1038	27.37	31.74	15.65	9.34	6.61	14.9598
FGSG_00529	Fgchr1	1542	893.41	753.79	966.59	77.65	56.79	50.5825
FGSG_00530	Fgchr1	1788	28.28	23.89	22.03	18.42	15.52	8.78452
FGSG_00531	Fgchr1	1146	45.98	43.37	47.93	7.09	8.85	10.7465
FGSG_11778	Fgchr1	141	0	0	0	0	0	0
FGSG_00532	Fgchr1	1992	30.66	33.84	32.21	40.79	34.15	26.7011
FGSG_00533	Fgchr1	609	155.78	171.08	187.88	43.07	24.99	57.7367
FGSG_00534	Fgchr1	1728	11.73	14.69	10.69	27.8	23.48	40.3865
FGSG_00535	Fgchr1	1443	4.6	4.19	4.05	0.89	1.24	0.371072
FGSG_00536	Fgchr1	351	326.27	304.79	245.73	168.54	251.19	258.321
FGSG_00537	Fgchr1	1515	7.93	6.07	5.17	2.07	2.26	6.47967
FGSG_00538	Fgchr1	909	56.04	100.02	215.75	164.03	141.63	123.899
FGSG_00539	Fgchr1	1830	0.14	0	0	0.78	0.41	3.41366
FGSG_00540	Fgchr1	585	0	0	0	0	0	0
FGSG_00541	Fgchr1	4047	2.85	5.09	5.46	0.14	0.22	0.0882063
FGSG_00542	Fgchr1	1689	0.3	0.62	0.83	0.25	1.85	1.58513
FGSG_00543	Fgchr1	1902	10.27	10.53	12.41	42.87	35.53	12.1055
FGSG_00544	Fgchr1	96	1.3	2.43	1.22	2.97	7.77	0
FGSG_00545	Fgchr1	1971	53.02	59.3	55.44	39.92	32.47	13.3117
FGSG_11779	Fgchr1	552	0.45	0.84	0	0.52	0	0.97003
FGSG_00546	Fgchr1	2355	19.5	18.29	10.07	17.19	9.82	1.74317
FGSG_11780	Fgchr1	405	0	0.29	0	0	0	0
FGSG_11781	Fgchr1	2028	48.39	52.23	39.59	34.79	35.24	26.1392
FGSG_00548	Fgchr1	2289	0.33	0.51	0.66	2.74	4.3	1.55951
FGSG_00549	Fgchr1	597	147.8	139.61	256.65	214.65	236.89	145.001
FGSG_00550	Fgchr1	5508	5.09	5.14	5.64	2.17	1.54	0.972143
FGSG_00551	Fgchr1	5019	3.37	3.25	4.26	6.93	9.07	2.59602
FGSG_00552	Fgchr1	3237	30.28	31.04	36.68	18.5	11.38	4.52141
FGSG_00553	Fgchr1	1602	10.7	13.59	9.48	16.64	17.41	5.01364
FGSG_00554	Fgchr1	1026	21.47	24.62	21.87	56.68	54.82	90.4605
FGSG_00555	Fgchr1	1002	10.74	12.08	11.08	11.24	10.12	34.9133
FGSG_00556	Fgchr1	231	47.68	58.46	44.02	134.52	166.62	197.802
FGSG_00557	Fgchr1	384	0	0	0.3	1.86	4.66	6.50729
FGSG_00558	Fgchr1	1614	48.54	62.68	59.23	241.81	239.95	157.585
FGSG_00559	Fgchr1	1323	21.95	22.61	43.99	119.7	93.82	196.968
FGSG_00560	Fgchr1	657	57.15	56.17	45.9	34.28	32.92	64.1135
FGSG_00561	Fgchr1	969	822.52	769.81	625.25	1179.05	1143.11	480.198
FGSG_00562	Fgchr1	1260	55.63	56.63	70.31	159.74	178.54	219.991
FGSG_00563	Fgchr1	780	98.2	95.81	56.94	31.07	45.71	46.9097
FGSG_00564	Fgchr1	891	37.93	47.16	77.39	264.29	268.56	514.223
FGSG_11782	Fgchr1	2865	53.95	52.21	23.5	40.6	48.11	15.3878
FGSG_11783	Fgchr1	315	0	0	0.74	0.91	0	1.13324
FGSG_00565	Fgchr1	1692	18.49	16.65	17.2	18.62	14.9	3.90305
FGSG_00566	Fgchr1	1665	6.01	5.73	7.3	25.08	22.58	23.9053
FGSG_00567	Fgchr1	7884	49.2	45.85	11.12	18.97	17.11	6.88224
FGSG_00568	Fgchr1	555	45.78	52.23	48.01	91.18	67.47	183.631
FGSG_00569	Fgchr1	642	0.19	0.73	0.73	1.33	0.93	2.22412
FGSG_00570	Fgchr1	1746	48.67	49.34	36.75	38.86	37.85	26.8853
FGSG_11784	Fgchr1	342	1.46	0.68	1.03	0	0.44	0
FGSG_00571	Fgchr1	1539	9.52	9.76	9.8	0.46	1.26	0.69585
FGSG_00572	Fgchr1	1518	29.6	34.2	60.59	0.85	0.69	0.940635
FGSG_11785	Fgchr1	768	0.49	1.21	0.3	0.37	0	0.929612
FGSG_00573	Fgchr1	1998	47.98	45.91	44.98	18.91	21.58	26.1743
FGSG_00574	Fgchr1	2799	71.64	70.83	63.13	28.32	23.88	15.1767
FGSG_11786	Fgchr1	2292	12.94	14.93	13.72	15.3	19.59	5.13964
FGSG_11787	Fgchr1	1431	20.55	19.6	18.62	4.18	3.13	5.73748
FGSG_00576	Fgchr1	798	83.44	86.21	64	83.6	56.46	31.7606
FGSG_00577	Fgchr1	264	124.69	91.28	85.44	96.11	96.63	156.851
FGSG_00578	Fgchr1	897	1.53	0.78	4.04	1.59	0.83	1.19388
FGSG_00579	Fgchr1	1641	0.61	1.7	1	0.26	1.18	1.3052
FGSG_00581	Fgchr1	2313	7.36	9.76	14.65	18.24	21.86	15.6647
FGSG_00582	Fgchr1	1113	0.79	0.73	0.32	2.31	2.68	9.62186
FGSG_00583	Fgchr1	2280	2.09	1.94	2.41	63.39	56.34	13.6995
FGSG_00584	Fgchr1	3450	129.01	180.15	102.65	25.78	20.28	10.2435
FGSG_00585	Fgchr1	420	23.54	22.17	15.86	1.7	0	8.07435
FGSG_00586	Fgchr1	1383	141.99	131.81	64.9	69.16	62.78	68.142
FGSG_11788	Fgchr1	441	0.57	0.26	0	0	0	0.809458
FGSG_11789	Fgchr1	345	0	0	0	0.83	0.86	2.0694
FGSG_00587	Fgchr1	1203	7.59	6.87	5.73	6.52	5.83	20.4746
FGSG_00588	Fgchr1	483	225.7	263.43	258.43	133.69	109.65	95.7096
FGSG_00589	Fgchr1	753	17.29	17.31	21.11	112.26	124.62	159.523
FGSG_00590	Fgchr1	1890	91.19	70.77	40.87	88.02	88.72	329.679
FGSG_00591	Fgchr1	1212	57.73	52.73	29.6	29.76	33.11	66.8584
FGSG_00592	Fgchr1	2835	118.1	138.01	105.17	165.27	169.7	27.1348
FGSG_00593	Fgchr1	1770	37.41	39	45.16	2.5	0.59	2.01679
FGSG_00594	Fgchr1	1251	0.2	0.47	1.78	0	0.12	0
FGSG_00595	Fgchr1	4332	38.89	36.68	31.86	14.71	10.5	12.0721
FGSG_11790	Fgchr1	324	0	0.72	1.44	0	0	0
FGSG_00596	Fgchr1	1356	6.37	6.18	5.95	47.62	35.87	12.6361
FGSG_00597	Fgchr1	1047	92.41	99.06	106.83	51.6	47.45	62.9046
FGSG_00598	Fgchr1	1236	6.89	16.11	17.97	50.4	45.14	52.8525
FGSG_00599	Fgchr1	489	217.05	230.44	239.48	0.58	0	0
FGSG_00600	Fgchr1	1323	7.76	7.22	9.63	11.74	5.53	21.4506
FGSG_00601	Fgchr1	369	10.51	11.04	8.55	8.11	6.06	19.8317
FGSG_00602	Fgchr1	918	1.91	1.39	1.78	1029.8	566.83	242.841
FGSG_00603	Fgchr1	867	74.63	64.72	57.02	48.83	39.58	40.7614
FGSG_00604	Fgchr1	1623	7.17	7.67	3.74	10.28	11.67	12.8668
FGSG_11791	Fgchr1	327	93.01	91.13	73.63	24.41	17.34	22.3789
FGSG_11792	Fgchr1	1386	162.64	171.09	127.5	52.55	44.02	25.6267
FGSG_00605	Fgchr1	669	0.19	0.17	0	0	0	0
FGSG_00606	Fgchr1	720	1.91	3.72	5.03	1.39	1.66	0.247897
FGSG_00607	Fgchr1	1227	15.91	18.22	18.29	14.75	17.14	37.8209
FGSG_00608	Fgchr1	2313	71.21	88.28	177.05	146.55	114.74	26.3909
FGSG_00609	Fgchr1	378	50.99	54.2	145.01	149.33	149.18	83.1044
FGSG_00610	Fgchr1	1092	25.9	33.15	76.63	140.59	129.92	135.499
FGSG_11793	Fgchr1	609	55.08	53.14	51.24	72.33	75.45	86.4585
FGSG_00611	Fgchr1	543	4.38	4.5	3.23	4.2	7.97	4.93054
FGSG_00612	Fgchr1	2064	23.77	23.58	28.82	29.01	26.67	24.2132
FGSG_00613	Fgchr1	1812	29.98	34.76	31.22	1.26	2.22	2.16704
FGSG_00614	Fgchr1	1968	37.97	36.97	36.34	96.84	104.61	60.7649
FGSG_00615	Fgchr1	4536	62.5	65.47	70.57	39.06	33.35	21.5237
FGSG_00616	Fgchr1	2352	9.74	11.24	9.49	27.7	27.34	11.6107
FGSG_00617	Fgchr1	2514	9.26	7.96	8.37	8.68	5.99	3.47883
FGSG_00618	Fgchr1	3411	11.78	12.52	8.98	17.26	16.23	1.93608
FGSG_00619	Fgchr1	501	2.75	1.63	0	0	0.3	0
FGSG_00620	Fgchr1	1569	370.53	367.92	257.29	8.9	7.42	11.8308
FGSG_00621	Fgchr1	2433	1.03	0.24	0.77	0.53	1.59	0.660242
FGSG_00622	Fgchr1	684	37.33	52.59	40.15	5	5.45	8.61114
FGSG_00623	Fgchr1	1263	12.78	10.51	23.04	42.1	37.92	45.3633
FGSG_00624	Fgchr1	903	0.42	0.26	0.26	0	0	0
FGSG_00625	Fgchr1	2274	1.93	2.1	1.7	1.69	1.64	1.4913
FGSG_00626	Fgchr1	1449	13.3	14.22	11.37	10.53	20.69	9.7311
FGSG_00627	Fgchr1	2940	31.8	35.28	26.71	10.91	8.02	2.6105
FGSG_00628	Fgchr1	822	34.72	38.09	32.28	6.94	6.71	9.77111
FGSG_00629	Fgchr1	927	76.28	75.72	75.02	110.25	108.31	113.407
FGSG_00630	Fgchr1	1119	0.45	0.42	0.94	0.25	1.2	0.478513
FGSG_00631	Fgchr1	621	816.87	695.08	522.45	3486.27	3577.96	3730.09
FGSG_11794	Fgchr1	1860	42.93	47.44	41.79	28.89	25.67	21.687
FGSG_11795	Fgchr1	789	52.51	56.8	52.44	47.33	37.25	18.5498
FGSG_00633	Fgchr1	11976	46.89	44.98	58.02	44.96	34.74	22.7876
FGSG_00634	Fgchr1	720	1032.75	894.25	674.13	5413.34	6179.23	9866.04
FGSG_00635	Fgchr1	441	10.22	7.13	11.93	23.27	16.91	38.4493
FGSG_00636	Fgchr1	1389	27.3	21.62	15.9	36.02	38.34	42.1478
FGSG_00637	Fgchr1	1536	116.6	119.67	226.44	273.4	272.43	169.422
FGSG_00638	Fgchr1	1140	22.51	25.12	23.58	77.77	68.18	203.849
FGSG_00639	Fgchr1	1350	105.97	127.88	136.18	1178.69	1280.64	680.228
FGSG_00640	Fgchr1	729	9.61	10.86	15.55	12.91	15.35	16.6489
FGSG_00641	Fgchr1	1599	118.51	131.84	104.74	94.23	105.24	24.5571
FGSG_00642	Fgchr1	1398	5.91	8.74	7.19	13.87	14.62	3.83016
FGSG_00643	Fgchr1	2772	122.5	137.03	132.68	101.82	95.74	32.2587
FGSG_00644	Fgchr1	1365	432.42	469.05	414.84	1239.36	1148.86	573.769
FGSG_00645	Fgchr1	1908	72.22	75.78	56.23	73.44	67.63	48.7374
FGSG_00646	Fgchr1	906	90.9	85.44	73.53	234.9	200.72	147.95
FGSG_00647	Fgchr1	7002	5.15	4.04	6.19	38.64	31.6	28.2691
FGSG_00648	Fgchr1	276	19.5	15.61	26.68	38.74	58.38	102.177
FGSG_00649	Fgchr1	1515	121.86	119.64	88.56	245.76	271.48	303.249
FGSG_11796	Fgchr1	1350	0	0.09	0	0	0	0.132212
FGSG_11797	Fgchr1	2790	50.29	58.96	54.67	35.41	30.42	17.8486
FGSG_00652	Fgchr1	1299	1919.03	2069.91	2033.63	1.54	1.26	0.824414
FGSG_00653	Fgchr1	729	3.43	6.23	3.05	18.58	22.31	16.404
FGSG_00654	Fgchr1	915	36.93	37.4	18.01	50.16	60.98	58.7149
FGSG_11798	Fgchr1	495	0.76	0.71	1.18	0.29	0.6	1.44231
FGSG_00655	Fgchr1	1128	77.78	92.57	71.8	8.21	8.6	6.48751
FGSG_00656	Fgchr1	561	279.1	264.57	200	604.74	535.57	567.272
FGSG_00657	Fgchr1	837	15.7	9.87	16.06	9.2	9.45	5.7576
FGSG_00658	Fgchr1	1125	116.82	120.96	109.19	172.19	195.59	97.0961
FGSG_00659	Fgchr1	1821	36.02	41.3	79.58	10.65	11.31	6.66503
FGSG_00660	Fgchr1	1794	4.12	3.76	3.71	45.69	47.48	12.7348
FGSG_00661	Fgchr1	2256	47.77	50.93	39.94	13.08	10.25	9.33568
FGSG_11799	Fgchr1	864	83.15	77.47	100.37	51.8	69.41	79.1203
FGSG_11800	Fgchr1	825	35.96	32.88	40.37	17.45	28.03	10.8173
FGSG_11801	Fgchr1	372	0	0	0	0	0	0
FGSG_00663	Fgchr1	699	251.39	168.37	144.46	221.06	258.24	931.24
FGSG_00664	Fgchr1	1521	37.69	34.82	33.73	29.61	29.91	24.4083
FGSG_00665	Fgchr1	2280	14.05	11.49	9.84	20.88	20.55	13.7778
FGSG_00666	Fgchr1	1230	83.85	85.56	83.05	32.22	28.87	7.98106
FGSG_00667	Fgchr1	2133	22.71	27.45	34.41	36.56	27	8.11678
FGSG_00668	Fgchr1	300	0	0.39	0	0	0	0
FGSG_11802	Fgchr1	327	0	0	0	0	0	0
FGSG_00669	Fgchr1	4647	13.63	15.16	20.42	26.75	20.58	6.95199
FGSG_00670	Fgchr1	921	28.54	20.73	25	55.1	44.71	83.9134
FGSG_00671	Fgchr1	486	866.59	799.77	675.75	3973.37	5156.9	3603.87
FGSG_00672	Fgchr1	4410	2.13	2.35	2.65	6.24	5.68	2.26648
FGSG_00673	Fgchr1	939	0	0.25	0.25	0.46	0	0
FGSG_00674	Fgchr1	675	0	0	0.35	0	0	0
FGSG_00675	Fgchr1	1374	10.57	11.86	13.61	4.46	5.32	11.4314
FGSG_11803	Fgchr1	531	12.73	12.06	18.27	16.38	21.91	28.9073
FGSG_11804	Fgchr1	477	6.03	6.59	4.9	5.98	13.76	33.6765
FGSG_00677	Fgchr1	1023	146.82	147.59	151.15	152.3	193.22	165.226
FGSG_00678	Fgchr1	2979	8.11	6.99	7.3	5.84	6.71	2.33667
FGSG_11805	Fgchr1	1464	22.4	26.8	36.08	17.04	18.55	34.0147
FGSG_11806	Fgchr1	810	0	0	0	0.35	1.11	0.440705
FGSG_00680	Fgchr1	2538	29.29	32.79	86.62	7.3	6.05	2.39106
FGSG_11807	Fgchr1	357	0	0	0	0	0	0
FGSG_00681	Fgchr1	174	1963.72	2853.36	1518.68	1217.37	780.2	904.737
FGSG_00682	Fgchr1	1836	26.18	24.54	22.73	24.3	25.59	27.22
FGSG_00683	Fgchr1	1071	5.03	6.09	8.51	10.51	7.24	17.8319
FGSG_00684	Fgchr1	1473	17.16	18.81	14.76	18	21.17	31.0199
FGSG_00685	Fgchr1	1557	9.65	8.9	7.88	5.49	6.13	9.51464
FGSG_00686	Fgchr1	1890	174.76	169.01	156.7	392.64	353.54	269.05
FGSG_00687	Fgchr1	300	76.76	76.05	70.12	38.96	29.34	92.2175
FGSG_11808	Fgchr1	636	145.04	170.59	160.06	103.77	102.5	131.338
FGSG_00688	Fgchr1	2130	33.32	45.69	55.42	56.35	47.98	26.3957
FGSG_00689	Fgchr1	3651	13.13	14.73	14.12	4.76	7.56	3.07987
FGSG_00690	Fgchr1	2847	9.89	10.79	10.34	43.26	39.3	34.6689
FGSG_00691	Fgchr1	843	6.68	5.66	8.04	21.81	21.06	53.9903
FGSG_00692	Fgchr1	825	1.21	0	0.85	0.17	0.54	0.865384
FGSG_11809	Fgchr1	648	0.39	0	0	0	0	0
FGSG_00693	Fgchr1	1284	16.86	11.51	23.12	21.98	20.56	23.4923
FGSG_00694	Fgchr1	1266	19.18	25.38	50.77	33.22	29.81	29.8886
FGSG_00695	Fgchr1	1965	162.55	164.51	88.98	144	185.55	142.516
FGSG_00696	Fgchr1	1893	11.77	13.16	7.16	5.27	6.78	6.6001
FGSG_00697	Fgchr1	3168	0.51	0.51	1.03	12.51	13.66	10.6483
FGSG_11810	Fgchr1	1371	51.67	42.79	34.95	50.01	70.84	101.415
FGSG_00698	Fgchr1	1233	41.82	51.08	25.69	26.94	18.51	15.489
FGSG_11811	Fgchr1	2124	15.73	18.2	12.05	10.27	7.52	8.15118
FGSG_11812	Fgchr1	3315	81.36	85.61	54.75	49.23	39.74	10.2838
FGSG_00700	Fgchr1	1506	38.23	43.52	57.58	31.33	35.26	21.57
FGSG_00701	Fgchr1	1074	4.2	6.39	6.75	0.53	0.28	0
FGSG_00702	Fgchr1	1581	247.95	284.8	162.63	145.97	169.85	103.185
FGSG_00703	Fgchr1	1413	58.28	57.59	34.99	18.36	18.9	3.0316
FGSG_00704	Fgchr1	909	145.26	158.16	220.5	9.57	7.88	8.44321
FGSG_00705	Fgchr1	2022	15.23	15.72	13.06	18.47	18.44	28.0704
FGSG_00706	Fgchr1	1848	11.78	16.19	21.38	56.15	44.8	71.5681
FGSG_11813	Fgchr1	417	0	0	0	0	0	0
FGSG_00707	Fgchr1	1536	6.84	8.94	14.23	11.97	14.28	12.666
FGSG_00708	Fgchr1	909	10.05	11.01	30.99	25.25	26.75	18.2609
FGSG_00709	Fgchr1	765	37.63	42.91	112.75	232.36	234.4	558.555
FGSG_00710	Fgchr1	1452	16.81	17.88	18.92	41.23	35.75	48.8008
FGSG_11814	Fgchr1	3924	2.3	2.25	2.95	8.1	5.89	2.95656
FGSG_11815	Fgchr1	1815	1.66	1.15	1.29	25.92	20.14	35.2054
FGSG_00712	Fgchr1	1470	22.48	20.43	11.77	19.1	23.85	233.003
FGSG_00713	Fgchr1	2085	10.14	12.84	9.36	3.76	3.94	14.296
FGSG_11816	Fgchr1	300	0.83	0.39	0.39	0.48	0.99	1.1899
FGSG_00714	Fgchr1	1293	199.11	208.87	183.85	98.01	71.07	43.3445
FGSG_00715	Fgchr1	1296	40.56	39.16	39.32	9.9	10.47	23.4125
FGSG_00716	Fgchr1	2691	5.63	7.74	8.51	6.83	4.66	3.97961
FGSG_00717	Fgchr1	288	101.26	103.07	74.67	219.76	284.38	283.842
FGSG_00718	Fgchr1	1434	23.83	24.76	50.78	42.64	32.87	43.5634
FGSG_00719	Fgchr1	2232	87.48	83.81	67.02	45.34	39.5	38.9438
FGSG_11817	Fgchr1	309	9.32	8.66	6.05	0.92	0.48	1.15525
FGSG_00720	Fgchr1	1536	131.52	138.99	87.88	130.02	130.15	120.269
FGSG_00721	Fgchr1	3381	24.51	26.96	23.3	26.35	23.34	13.9368
FGSG_00722	Fgchr1	648	232.94	208.93	229.78	548.4	552.3	514.523
FGSG_00723	Fgchr1	1818	7.02	6.21	4.44	2.51	2.87	7.46144
FGSG_00724	Fgchr1	1320	41.06	39.07	29.04	16.63	12.32	24.4742
FGSG_00725	Fgchr1	1821	6.12	7.42	6.55	5.79	0.66	3.03847
FGSG_00726	Fgchr1	1785	15.99	15.52	19.71	13.82	10.86	15.7987
FGSG_00727	Fgchr1	1071	69.77	73.69	58.16	44.85	33.29	34.3306
FGSG_00728	Fgchr1	2622	12.89	17.05	39.63	132.11	92.46	80.3253
FGSG_11818	Fgchr1	300	0.42	0	0.39	0	0.99	0.594952
FGSG_00729	Fgchr1	1044	42.56	55.97	77.8	209.04	156.04	80.3527
FGSG_00730	Fgchr1	528	4.03	3.97	5.98	25.65	31.93	32.4519
FGSG_00731	Fgchr1	999	160.49	169.78	132.55	224.45	259.24	220.472
FGSG_00732	Fgchr1	3207	69.82	67.04	28.97	45.87	52.84	24.4882
FGSG_00733	Fgchr1	534	0	0	0	0	0	0
FGSG_00734	Fgchr1	807	0	0.29	0	0	0	0
FGSG_00735	Fgchr1	636	1.77	1.46	5.51	0.9	5.16	2.52574
FGSG_00736	Fgchr1	1224	16.05	13.03	14.42	3.38	4.51	10.2075
FGSG_11819	Fgchr1	729	0	0	0	0	0	0
FGSG_00737	Fgchr1	4113	33.05	32.77	40.04	7.52	5.91	3.21126
FGSG_00738	Fgchr1	3687	1.05	1.33	1.65	0.39	0.93	2.71093
FGSG_00739	Fgchr1	1674	1.2	1.88	3.91	7.15	12.03	9.48937
FGSG_00740	Fgchr1	2511	41.27	48.4	58.55	44.79	29.41	64.3287
FGSG_00741	Fgchr1	1917	36.5	38.44	24.63	14.72	16.58	23.2767
FGSG_00742	Fgchr1	2508	0.65	0.46	0	0.17	0.12	0.142333
FGSG_00743	Fgchr1	549	589.78	548.75	616.3	809.05	819.28	1041.33
FGSG_00744	Fgchr1	1836	61.42	64.93	46.72	64.05	59.23	66.8835
FGSG_00745	Fgchr1	1236	13.77	14.03	15.89	16.03	19.79	20.65
FGSG_00746	Fgchr1	1338	100.28	107.88	91.28	142.01	110.6	160.344
FGSG_00747	Fgchr1	1011	30.83	41.68	86.47	19.18	10.77	41.8408
FGSG_00748	Fgchr1	3132	10.87	10.89	15.82	24.9	24.86	15.6716
FGSG_00749	Fgchr1	1500	11.35	11.8	14.02	34.69	36.7	43.5505
FGSG_00750	Fgchr1	366	39.33	37.85	32.57	19.47	21.2	74.6128
FGSG_00751	Fgchr1	810	7.11	9.63	30.44	67.05	51.94	130.889
FGSG_00752	Fgchr1	2094	20.44	21.68	18.92	25.66	24.22	15.854
FGSG_00753	Fgchr1	594	43.41	38.22	42.3	21.36	22.85	26.7428
FGSG_11820	Fgchr1	1116	109.46	107.75	120.64	102.82	90.77	113.073
FGSG_11821	Fgchr1	3045	13.56	12.5	9.33	3.46	4.9	9.78886
FGSG_11822	Fgchr1	1908	0	0	0	0	0	0
FGSG_00756	Fgchr1	480	29.73	30.56	37.98	35.04	30.46	54.6612
FGSG_00757	Fgchr1	255	63.81	81.71	65.08	149.25	149.77	263.879
FGSG_00758	Fgchr1	1386	25.47	21.92	15.43	15.84	22.17	44.1707
FGSG_11823	Fgchr1	345	0.73	0.67	0.68	0.41	0	0
FGSG_00759	Fgchr1	1479	6.01	6.22	5.69	20.82	25.12	49.5994
FGSG_00760	Fgchr1	864	5.65	6.47	10.96	23.59	27.63	55.9833
FGSG_00761	Fgchr1	714	10.34	11.41	8.18	13.58	18.18	18.9985
FGSG_00762	Fgchr1	720	21.03	23.77	58.11	112.65	124.73	280.123
FGSG_00763	Fgchr1	1533	1.55	0.99	1.14	0	0	0
FGSG_00764	Fgchr1	471	0	0.74	0.5	0	0	0.37895
FGSG_00765	Fgchr1	1374	746.68	788.51	781.45	543	430.39	403.866
FGSG_00766	Fgchr1	1740	215.65	277.17	184.18	382.33	310.88	456.061
FGSG_00767	Fgchr1	2505	8.54	8.6	9.47	5.24	4.23	6.69766
FGSG_00768	Fgchr1	1341	65.61	52.69	46.28	23.49	20.14	12.5113
FGSG_00769	Fgchr1	888	592.68	432.47	259.94	62.76	81.65	452.043
FGSG_00770	Fgchr1	333	0	0	0	0	0	0.535993
FGSG_00771	Fgchr1	792	3.63	2.94	7.82	36.72	26.94	49.8047
FGSG_00772	Fgchr1	468	0	0	0.25	0.61	0.64	0
FGSG_00773	Fgchr1	573	1.09	2.44	1.84	1.24	4.95	0.622986
FGSG_00774	Fgchr1	1833	16.18	16.89	19.51	10.89	7.89	9.05573
FGSG_00775	Fgchr1	567	2.43	3.7	3.09	19.86	10.26	16.369
FGSG_00776	Fgchr1	1623	43.42	45.11	54.44	57.18	46.97	61.4747
FGSG_00777	Fgchr1	543	700.71	811.65	1410.88	5380.22	5666.99	6110.58
FGSG_00778	Fgchr1	1152	26.08	25.57	10.25	23.39	26.55	16.2682
FGSG_00779	Fgchr1	450	0	0.52	1.04	0	0	1.1899
FGSG_00780	Fgchr1	1950	38.19	39.16	44.77	45.47	43.15	29.9307
FGSG_00781	Fgchr1	1014	36.91	44.54	54.98	187.39	162.13	412.594
FGSG_00782	Fgchr1	1107	2.26	3.37	3.48	0.39	1.75	3.54714
FGSG_00783	Fgchr1	690	0.18	0.17	0	1.86	1.95	0.776024
FGSG_00784	Fgchr1	411	0	0	0	0	0	0
FGSG_00785	Fgchr1	600	2.5	1.75	0.58	1.9	2.24	6.54447
FGSG_00786	Fgchr1	1746	97.71	87.54	84.88	43.02	44.6	78.5091
FGSG_00787	Fgchr1	1476	106.59	100.64	81.95	14.58	10.31	16.6877
FGSG_00788	Fgchr1	828	7.41	6.75	4.23	14.12	13.51	61.6508
FGSG_00789	Fgchr1	996	48.13	38.57	38.96	11.88	12.28	24.5507
FGSG_00790	Fgchr1	879	390.15	369.36	246.25	2.43	1.19	2.63972
FGSG_11824	Fgchr1	1950	4.17	4.72	8.15	14.18	11.48	23.4319
FGSG_11825	Fgchr1	1200	592.63	618.42	588.56	130.67	182.13	91.7713
FGSG_00792	Fgchr1	1872	35.03	47.01	36.77	16.83	14.5	11.346
FGSG_00793	Fgchr1	669	14.97	22.27	42.8	42.61	54.19	54.4261
FGSG_00794	Fgchr1	1620	19.62	18.83	13.42	18.65	19.98	14.3229
FGSG_11826	Fgchr1	1014	0.62	1.15	0.69	0	0.44	0.528064
FGSG_11827	Fgchr1	408	0	0.86	0	1.05	1.83	0
FGSG_00796	Fgchr1	1626	1.62	2.15	3.52	3.59	5.32	3.07355
FGSG_00797	Fgchr1	1902	5.79	7.22	6.33	5.4	10.51	22.7095
FGSG_00798	Fgchr1	264	559.9	479.31	497.15	3165.15	3564.54	3912.48
FGSG_00799	Fgchr1	2640	19.3	16.36	14.87	9.5	18.31	12.1695
FGSG_00800	Fgchr1	2874	55.79	53.02	37.82	19	19.93	16.7058
FGSG_00801	Fgchr1	1038	5.55	2.8	7.66	2.33	3.45	3.09512
FGSG_00802	Fgchr1	420	379.95	345.9	295.24	1953.54	2249.09	4210.13
FGSG_00803	Fgchr1	2697	25.85	25.72	22.45	24.1	21.13	2.71335
FGSG_00804	Fgchr1	1512	43.87	52.2	71.96	53.36	46.37	31.6363
FGSG_00805	Fgchr1	1494	6.87	6.39	9.86	1.62	2	12.5442
FGSG_00806	Fgchr1	1242	1.31	2.34	3.01	1.15	3.36	1.29337
FGSG_00807	Fgchr1	2565	7.32	5.85	6.56	0.61	0.93	0.83502
FGSG_00808	Fgchr1	1074	37.41	36.96	27.42	16.99	15.28	30.2462
FGSG_00809	Fgchr1	930	24.36	25.28	50.39	16.86	12.19	32.8183
FGSG_00810	Fgchr1	1083	30.28	35.47	17.27	9.48	6.47	19.7768
FGSG_00811	Fgchr1	957	1395.6	1261.4	1228.58	2.68	0.78	1.67855
FGSG_00812	Fgchr1	591	7.2	7.48	5.54	29.91	43.67	53.4551
FGSG_00813	Fgchr1	2148	36.65	35.66	36.84	21.1	27.43	38.971
FGSG_00814	Fgchr1	882	77.05	90.94	78.98	9.21	6.93	19.0223
FGSG_00815	Fgchr1	621	65.3	67.48	106.33	94.34	90.09	45.6992
FGSG_11828	Fgchr1	1041	323.18	391.61	332.99	647	552.3	359.886
FGSG_11829	Fgchr1	2979	24.03	23.25	31.03	14.16	13.12	7.72898
FGSG_00817	Fgchr1	1881	16.83	20.18	19.32	10.31	17.29	20.4011
FGSG_00818	Fgchr1	2574	96.18	95.15	89.18	86.45	71	48.1925
FGSG_00819	Fgchr1	2502	9.5	13.59	14.29	30.59	33.51	20.8304
FGSG_00820	Fgchr1	1944	36.63	39.04	41.54	34.1	32.15	29.6558
FGSG_00821	Fgchr1	909	3.44	2.82	5.66	10.51	9.85	36.1291
FGSG_11830	Fgchr1	570	0	0.2	0.62	0.5	0	0
FGSG_00822	Fgchr1	612	47.04	58.2	94.34	198.91	175.26	579.495
FGSG_00823	Fgchr1	1077	15.69	15.46	11.29	20.51	25.49	22.0414
FGSG_00824	Fgchr1	3018	37.24	34.71	33.07	31.65	33.07	22.9465
FGSG_00825	Fgchr1	792	17.23	19.4	24.05	53.99	68.75	162.034
FGSG_00826	Fgchr1	1125	6.9	10.04	15.17	23.95	24.4	42.0433
FGSG_00827	Fgchr1	1698	47.91	41.68	29.05	27.45	27.76	18.9207
FGSG_00828	Fgchr1	849	1.62	1.23	1.1	0.67	0.18	1.47161
FGSG_00829	Fgchr1	2022	6	7.25	6.18	2.68	2.66	1.2358
FGSG_11831	Fgchr1	612	20.86	16.17	13.18	2.56	0.49	3.79136
FGSG_11832	Fgchr1	1059	11.82	10	12.91	2.42	1.27	1.68542
FGSG_00831	Fgchr1	2712	13.06	11.16	6.12	42.15	39.44	12.7678
FGSG_00832	Fgchr1	852	15.13	20.49	33.47	41.49	43.42	41.2695
FGSG_00833	Fgchr1	2580	30.51	37.49	50.55	36.35	34.35	30.9237
FGSG_00834	Fgchr1	1017	2.46	1.95	3.91	21.44	26.55	37.7329
FGSG_11833	Fgchr1	330	11	4.94	5.31	8.21	9.49	22.7163
FGSG_11834	Fgchr1	1344	10.24	10.22	9.39	9.44	11.65	10.7569
FGSG_00836	Fgchr1	2595	11.58	13.37	14.64	58.06	88.07	97.9435
FGSG_00837	Fgchr1	633	25.31	27.03	25.11	47.74	47.61	81.4887
FGSG_00838	Fgchr1	1962	2564.57	3418.94	2123.68	3524.9	2679.19	1129.59
FGSG_11835	Fgchr1	816	34.51	35.38	28.36	8.21	10.79	44.4027
FGSG_11836	Fgchr1	1443	2.43	2.42	2.43	0.2	0.1	0.618453
FGSG_11837	Fgchr1	336	0.75	0.69	0	0	0	0
FGSG_00840	Fgchr1	2565	8.78	9.62	6.15	2.11	3.2	2.57465
FGSG_00841	Fgchr1	2340	54.45	59.1	83.66	48.37	50.3	18.7639
FGSG_00842	Fgchr1	714	48.56	46.3	63.18	46.12	43.67	21.9982
FGSG_11838	Fgchr1	393	4.14	2.67	2.08	0.73	0.38	0.908323
FGSG_00843	Fgchr1	3474	34.69	29.89	21.5	25.4	30.75	8.63142
FGSG_00844	Fgchr1	1338	3.27	5.22	4.98	8.84	7.14	4.40211
FGSG_00845	Fgchr1	612	971.22	850.05	691.31	4850.02	6172.28	6997.1
FGSG_11839	Fgchr1	750	0.83	0	1.09	1.71	2.98	4.75961
FGSG_00846	Fgchr1	2715	39.23	39.53	67.11	29.19	23.63	7.75738
FGSG_11840	Fgchr1	360	89.7	93.77	61.03	2.77	2.49	0
FGSG_00847	Fgchr1	195	244.54	243.56	168.42	3.65	2.3	3.66124
FGSG_00848	Fgchr1	3306	5.04	4.3	3.29	9.44	7.31	4.10312
FGSG_00849	Fgchr1	1029	159.58	158.27	127.89	21.75	14.93	18.9066
FGSG_11841	Fgchr1	714	0	0	0	0	0.21	0.24998
FGSG_00850	Fgchr1	1575	0.08	0.15	0.07	0	0	0.113324
FGSG_00851	Fgchr1	1002	0	0.23	0.23	0.14	0	0
FGSG_00852	Fgchr1	1605	61.29	61.79	62.7	16.16	19.8	10.3422
FGSG_11842	Fgchr1	816	62.27	66.48	39.82	85.42	90.5	225.513
FGSG_00853	Fgchr1	1032	60.4	63.96	54.13	127.77	135.59	169.838
FGSG_11843	Fgchr1	1509	9.7	9.64	17.74	13.6	5.64	9.93558
FGSG_00855	Fgchr1	867	57.17	58.14	44.89	143.04	107.89	215.541
FGSG_00856	Fgchr1	4566	112.17	96.96	57.62	39.59	42.8	15.9488
FGSG_00857	Fgchr1	1680	219.55	203.92	88.07	681.92	681.89	492.429
FGSG_11844	Fgchr1	642	0.97	0.36	0.36	0	0	1.11206
FGSG_00858	Fgchr1	2325	3.77	4.46	3.92	0.12	0.32	0
FGSG_11845	Fgchr1	300	90.53	76.05	60	141.12	162.61	390.288
FGSG_00859	Fgchr1	312	74.21	56.34	50.2	134.78	143.92	318.07
FGSG_11846	Fgchr1	723	14.02	10.47	10.18	5.52	5.16	12.0965
FGSG_00860	Fgchr1	630	946.45	787.52	736.86	411.8	419.13	871.463
FGSG_00861	Fgchr1	1599	321.63	352.79	271.68	332.43	309.47	199.582
FGSG_00862	Fgchr1	2682	4.99	5.43	11.29	1.91	2.5	2.12958
FGSG_00863	Fgchr1	1425	461.82	487.37	432.14	1094.85	1019.04	792.977
FGSG_00864	Fgchr1	771	13.96	19.48	19.71	36.42	31.73	43.7533
FGSG_00865	Fgchr1	2565	32.64	34.54	36.91	39.12	35.48	35.6971
FGSG_00866	Fgchr1	2355	57.72	50.42	59.26	45.15	37.06	60.8594
FGSG_00867	Fgchr1	423	0.3	0	0.55	0	0	0
FGSG_00868	Fgchr1	558	17.5	20.44	22.62	2.3	5.08	5.11786
FGSG_00869	Fgchr1	3405	94.43	86.87	71.36	48.81	47.1	17.8748
FGSG_00870	Fgchr1	2484	18.59	16.26	22.21	11.99	12.85	17.6761
FGSG_00871	Fgchr1	993	77.77	79.48	50.73	444.29	480.75	172.195
FGSG_00872	Fgchr1	1503	40.47	45.39	105.13	340.76	296.78	114.359
FGSG_00873	Fgchr1	1080	3.24	2.26	4.11	2.77	3.04	7.27163
FGSG_00874	Fgchr1	1416	25.81	25.49	31.36	73.99	63.84	89.1167
FGSG_00875	Fgchr1	1746	46.24	49.4	42.84	70.78	72.54	49.7838
FGSG_00876	Fgchr1	1323	3.22	1.85	0.71	0	0.23	0
FGSG_00877	Fgchr1	2082	72.74	69.83	38.4	28.07	27.3	10.5445
FGSG_00878	Fgchr1	627	1.4	1.49	0.19	1.59	3.09	7.40131
FGSG_00879	Fgchr1	981	0	0	0	1.45	1.37	0.363885
FGSG_00880	Fgchr1	1572	1.75	1.56	2.16	0.91	1.99	1.47603
FGSG_11847	Fgchr1	711	11.09	9.66	8.88	6.22	8.18	19.5807
FGSG_11848	Fgchr1	4785	15.2	17.81	22.89	27.94	26	14.7712
FGSG_00882	Fgchr1	927	22.14	25.87	9.83	25.68	30.09	66.2341
FGSG_00883	Fgchr1	1344	261.87	247.72	190.18	65.76	51.28	47.543
FGSG_11849	Fgchr1	246	0	0	0	0	0	0
FGSG_00884	Fgchr1	549	73.87	67.85	59.39	96.07	90.76	153.777
FGSG_00885	Fgchr1	1281	1.86	1.27	2.1	1	0.82	0.557332
FGSG_11850	Fgchr1	1404	655.75	659.82	483.98	1.22	0.64	0.508506
FGSG_11851	Fgchr1	333	579.19	547.09	421.87	1.28	0	0
FGSG_11852	Fgchr1	2589	96.49	93.25	91.82	52.47	56.01	26.1282
FGSG_00886	Fgchr1	312	171.69	152.6	90.65	186.86	188.87	310.061
FGSG_00887	Fgchr1	1989	155.99	149.18	122.51	68.3	50.4	104.633
FGSG_11853	Fgchr1	693	2.53	3.02	2.7	1.65	4.09	11.59
FGSG_11854	Fgchr1	1068	34.81	32.59	20.79	14.68	17.88	30.249
FGSG_00889	Fgchr1	1149	0	0.1	0	0	0	0
FGSG_00890	Fgchr1	2169	6.12	7.67	13.2	16.04	14.65	5.67796
FGSG_00891	Fgchr1	396	0	0	0.3	0	0	0
FGSG_11855	Fgchr1	150	97.62	90.02	75.58	89.33	118.35	159.447
FGSG_00892	Fgchr1	2865	93.71	95.73	53.24	48.46	48.74	15.4501
FGSG_00893	Fgchr1	1170	12.3	11.54	13.29	11.82	10.97	31.7308
FGSG_00894	Fgchr1	222	582.39	557.92	376.42	667.78	977.07	2208.56
FGSG_00895	Fgchr1	1443	1.21	2.26	4.62	0	0.31	0.371072
FGSG_00896	Fgchr1	804	2.02	3.04	4.07	3.55	4.27	7.76989
FGSG_00897	Fgchr1	1437	3.4	3.24	4.23	0.2	0.21	0.372621
FGSG_00898	Fgchr1	642	55.37	47.87	145.27	149.43	166.84	278.293
FGSG_00899	Fgchr1	2877	59.38	62.88	60.89	30.77	29.25	13.5245
FGSG_00900	Fgchr1	1059	77.53	69.36	79.46	39.17	31.41	56.4614
FGSG_00901	Fgchr1	321	20.28	23.21	24.03	22.65	29.74	51.1547
FGSG_11856	Fgchr1	3411	15.56	14.06	17.1	7.56	6.56	5.12799
FGSG_00902	Fgchr1	924	50.25	55.56	46.17	111.38	112.53	141.591
FGSG_00903	Fgchr1	1338	5.99	5.83	6.55	26.1	31.44	42.5537
FGSG_00904	Fgchr1	507	41.23	50.51	94.51	239.82	262.76	236.573
FGSG_00905	Fgchr1	1449	40.34	42.18	32.51	47.61	44.27	39.1707
FGSG_00906	Fgchr1	2874	66.41	80.93	71.61	130.84	105.99	116.382
FGSG_00907	Fgchr1	696	43.34	45.66	28.38	61.44	27.22	60.521
FGSG_00908	Fgchr1	519	65.59	53.83	45.49	11.81	15.23	18.5707
FGSG_00909	Fgchr1	2529	19.94	26.61	38.31	23.33	29.44	74.3866
FGSG_00910	Fgchr1	3141	20.92	16.94	13.58	34.17	29.11	2.27298
FGSG_00911	Fgchr1	1119	9.28	9.99	10.44	37.96	34.26	53.2745
FGSG_00912	Fgchr1	2442	16.04	17.3	23.26	20.2	15.76	17.9801
FGSG_00913	Fgchr1	666	43.98	30.06	33.52	20.12	32.26	23.5837
FGSG_00914	Fgchr1	762	11.17	11.15	12.42	35.54	33.48	59.2609
FGSG_00915	Fgchr1	1395	13.82	12.43	9.97	13.08	14.76	25.2055
FGSG_00916	Fgchr1	5277	95.09	89.85	92.64	71.04	59.62	17.7911
FGSG_00917	Fgchr1	279	2299.09	1923.04	1318.28	31.68	97.32	7.03706
FGSG_00918	Fgchr1	417	2.4	2.51	5.61	1.03	4.29	0.428023
FGSG_11857	Fgchr1	519	0	0	0	0	0	0
FGSG_00919	Fgchr1	330	0.76	1.06	1.77	0	0	0
FGSG_11858	Fgchr1	216	0.58	0.54	2.16	2.64	2.07	0.826322
FGSG_00920	Fgchr1	1038	4.82	4.37	8.89	0.27	0	0.171951
FGSG_00921	Fgchr1	1713	1588.65	1604.24	800.78	3318.64	3448.95	1061.12
FGSG_11859	Fgchr1	519	0	0	0	0	0	0
FGSG_11860	Fgchr1	354	0	0	0	0	0	0
FGSG_11861	Fgchr1	369	2.04	2.52	2.22	0	0	0
FGSG_00922	Fgchr1	771	6.49	4.83	6.82	0.37	0	0
FGSG_00923	Fgchr1	1869	11.52	12.33	14.57	4.65	7.74	13.3697
FGSG_11862	Fgchr1	900	13.77	16.04	14.02	1.27	4.48	4.75961
FGSG_00924	Fgchr1	1386	24.74	28.81	35.58	21.6	15.39	9.01442
FGSG_00925	Fgchr1	2403	27.81	31.39	48.34	15.3	11.98	13.8154
FGSG_00926	Fgchr1	996	56.93	69.42	91.76	155.85	165.66	192.284
FGSG_00927	Fgchr1	324	0.39	0	0.36	0	0	0
FGSG_00928	Fgchr1	1251	0	0.09	0	0	0.12	0
FGSG_00929	Fgchr1	1158	44.96	47.55	40.37	41.73	31.82	34.5257
FGSG_00930	Fgchr1	768	25.1	26.53	30.59	19.67	35.16	20.2191
FGSG_00931	Fgchr1	1386	5.24	4.7	3.12	0.21	0.65	0
FGSG_00932	Fgchr1	2796	72.38	78.15	46.36	23.3	27.74	10.4053
FGSG_00933	Fgchr1	1455	1.89	1.44	2.17	1.86	1.44	2.0854
FGSG_00934	Fgchr1	1491	69.42	69.72	68.43	16.44	22.61	16.9986
FGSG_00935	Fgchr1	1113	96.03	97.06	59.12	133.07	119.43	82.9084
FGSG_00936	Fgchr1	978	0.26	0	0	0	0	0
FGSG_00937	Fgchr1	426	0	0	0	0	0	0
FGSG_00938	Fgchr1	753	1	1.24	1.86	0.38	0.4	1.65923
FGSG_00939	Fgchr1	2577	23.22	20.42	19.68	19.36	17.71	11.2203
FGSG_00940	Fgchr1	504	27.07	29.56	26.9	57.13	86.13	68.3486
FGSG_00941	Fgchr1	1200	49.02	47.05	61.26	89.68	84.91	8.03185
FGSG_11863	Fgchr1	399	0	0	0	0	0.37	0
FGSG_00942	Fgchr1	645	0	0	0	0	0	0
FGSG_00943	Fgchr1	519	0.24	0	0.23	0	0.29	1.71951
FGSG_00944	Fgchr1	687	0	0	0	0	0	0
FGSG_00945	Fgchr1	1647	17.93	18.66	23.2	18.61	20.65	29.1516
FGSG_00946	Fgchr1	2292	75.69	69.89	57.31	31.1	39.31	9.0333
FGSG_00947	Fgchr1	1719	348.83	348.21	279.03	44.03	31.24	7.99499
FGSG_00948	Fgchr1	438	0.29	0.53	0	0	0.34	0
FGSG_00949	Fgchr1	972	20.22	22.04	24.17	28.89	23.79	53.2519
FGSG_00950	Fgchr1	1146	72.85	71.71	72	71.89	62.61	24.7637
FGSG_00951	Fgchr1	711	30.98	34.05	22.85	25.26	34.62	44.4331
FGSG_00952	Fgchr1	1056	1.07	0.88	1.44	0.13	2.26	1.01412
FGSG_11864	Fgchr1	1023	1.22	2.05	2.97	0.84	2.48	2.61709
FGSG_11865	Fgchr1	768	12.87	12.28	18.26	50.11	46.04	58.798
FGSG_00955	Fgchr1	1491	90.91	92.05	98.06	129.45	154.68	113.244
FGSG_00956	Fgchr1	1068	0.35	0.54	0.33	2.67	4.19	4.17803
FGSG_00957	Fgchr1	2481	8.83	8.4	11.87	14.19	15.09	12.6616
FGSG_00958	Fgchr1	2031	14.97	17.31	14.85	12.07	16.75	10.9851
FGSG_00959	Fgchr1	3093	76.2	76.14	63.44	62.08	71.34	17.4273
FGSG_00960	Fgchr1	1506	9.89	8.89	10.94	10.6	14.96	12.5627
FGSG_00961	Fgchr1	2721	39.79	34.44	23.02	24.57	31.53	10.8233
FGSG_11866	Fgchr1	96	0	0	0	1.48	0	0
FGSG_00963	Fgchr1	705	3.91	2.81	12.1	0	0	0
FGSG_00964	Fgchr1	663	9.44	11.06	19.92	21.5	22.95	23.6904
FGSG_00965	Fgchr1	1740	0.58	0.67	0.67	0.41	0.26	1.02578
FGSG_00966	Fgchr1	1386	0.18	1.43	1.01	0.21	0.22	0.51511
FGSG_00967	Fgchr1	2454	70.03	69.4	59.29	26.6	27.17	34.3297
FGSG_00968	Fgchr1	738	11.02	10.88	15.36	19.51	13.34	27.5709
FGSG_00969	Fgchr1	1788	80.92	94.47	166.03	307.33	248.64	123.482
FGSG_00970	Fgchr1	2580	6.69	8.44	13.14	9.61	8.21	5.81116
FGSG_00971	Fgchr1	1224	9.51	8.18	10.79	40.53	36.08	132.114
FGSG_00972	Fgchr1	1044	4.92	3.57	4.7	12.7	8.43	18.8059
FGSG_00973	Fgchr1	1374	3.55	2.88	3.57	3.32	4.13	1.29902
FGSG_11867	Fgchr1	312	0.4	0	0	1.37	0	2.28828
FGSG_00974	Fgchr1	3426	14.91	14.81	12.04	20.18	12.15	0.729363
FGSG_00975	Fgchr1	2586	4.69	4.46	3.16	15.54	13.1	8.69651
FGSG_00976	Fgchr1	3324	4.03	3.96	6.89	0.34	0.63	0.322176
FGSG_00977	Fgchr1	951	0	0.12	0.25	0	0	0
FGSG_11868	Fgchr1	396	10.75	10.29	7.38	1.08	0.75	0.901442
FGSG_11869	Fgchr1	1125	0.22	0	0	0	0	0
FGSG_11870	Fgchr1	678	0	0	0	0	0	0.263253
FGSG_11871	Fgchr1	438	0	0	0	0	0	0
FGSG_00979	Fgchr1	1479	361.35	472.72	482.03	267.65	373	450.739
FGSG_00980	Fgchr1	558	0	0	0	0.51	0	0
FGSG_11872	Fgchr1	462	0.27	0.76	1.26	3.09	1.29	1.159
FGSG_11873	Fgchr1	393	0.64	0.59	0	7.62	9.11	13.6248
FGSG_00982	Fgchr1	1764	1.7	3.17	4.57	18.26	12.77	13.5584
FGSG_00983	Fgchr1	1890	38.21	44.1	35.49	16.06	19.18	6.89389
FGSG_00984	Fgchr1	1104	3.4	2.64	3.81	16.66	10.81	5.98185
FGSG_00985	Fgchr1	1521	7.65	6.2	7.99	3.47	3.73	3.16838
FGSG_00986	Fgchr1	1359	49	49.42	35.17	23.71	17.12	16.5483
FGSG_00987	Fgchr1	1026	6.34	2.61	3.65	50.15	40.57	47.4918
FGSG_11874	Fgchr1	324	0.39	0.72	0.36	0	0	0
FGSG_11875	Fgchr1	531	3.77	1.53	0.22	0.54	0.56	0.672262
FGSG_00989	Fgchr1	1623	0.31	0.29	0.43	0.18	0.37	0
FGSG_00990	Fgchr1	1038	9.41	9.98	18.58	0	0	0
FGSG_11876	Fgchr1	333	0.38	0.35	0.7	9.85	5.38	2.14397
FGSG_11877	Fgchr1	396	0.32	2.06	1.77	6.12	3.01	4.05649
FGSG_00992	Fgchr1	909	0.83	0.26	2.44	0.31	0	0.589061
FGSG_00993	Fgchr1	921	1.09	0.76	1.27	0.31	0.32	1.55036
FGSG_00994	Fgchr1	1080	1.27	1.94	1.52	0.4	1.24	2.14844
FGSG_00995	Fgchr1	1239	42.63	44.53	38.77	60.63	48.04	103.144
FGSG_00996	Fgchr1	1251	60.53	72.58	59.6	65.4	63.92	48.2239
FGSG_00997	Fgchr1	582	135.27	120.61	102.21	217.98	197.37	415.853
FGSG_00998	Fgchr1	384	130.05	120.05	132.7	235.72	251.36	678.152
FGSG_11878	Fgchr1	843	384.83	422.28	291.01	226.58	235.19	27.7362
FGSG_00999	Fgchr1	1221	36.39	33.85	43.17	4.44	5.13	5.26247
FGSG_01000	Fgchr1	1581	79.09	80.99	89.82	190.06	249.67	271.849
FGSG_11879	Fgchr1	942	5.45	6.55	10.05	9.53	3.96	13.8317
FGSG_11880	Fgchr1	990	0	0.24	0	0.14	0	1.44231
FGSG_01002	Fgchr1	1503	12.16	11.15	11.9	9.58	10.42	8.78771
FGSG_01003	Fgchr1	1842	5.91	6.95	7.8	3.02	5.59	1.45347
FGSG_01004	Fgchr1	2496	32.59	27.75	20.37	10.34	7.23	7.00785
FGSG_11881	Fgchr1	549	5.24	2.33	4.68	0.52	1.63	0
FGSG_01005	Fgchr1	1095	7.43	7.34	7.15	2.99	1.5	1.141
FGSG_01006	Fgchr1	3240	72.51	74.19	44.95	61.81	40.43	32.502
FGSG_01007	Fgchr1	639	12.34	16.94	23.78	35.69	36.65	29.3286
FGSG_01008	Fgchr1	705	839.19	710.34	641.73	2955.84	3481.97	2651.71
FGSG_11882	Fgchr1	615	33.78	32.94	62.71	152.28	156.22	204.315
FGSG_11883	Fgchr1	393	7.96	8	17.25	26.84	25.05	24.9789
FGSG_01010	Fgchr1	1131	12.06	12.56	13.64	13.23	14.77	39.6108
FGSG_01011	Fgchr1	903	18.02	18.69	16.57	1.58	1.32	1.77893
FGSG_01012	Fgchr1	3018	1	1.7	1.94	15.78	13.45	4.49467
FGSG_01013	Fgchr1	612	136.2	165.86	259.91	204.97	229.87	196.859
FGSG_01014	Fgchr1	552	834.85	911.45	1177.63	1564.9	1628.03	904.715
FGSG_01015	Fgchr1	2370	61.21	75.49	51.83	99.36	66.97	235.194
FGSG_01016	Fgchr1	603	665.03	600.96	496.76	3365.29	3988.08	6352.66
FGSG_01017	Fgchr1	2124	12.37	13.21	53.76	117.24	109.85	76.1337
FGSG_01018	Fgchr1	672	37.81	33.09	44.7	6.58	4.22	1.06241
FGSG_11884	Fgchr1	1416	10.96	8.55	3.47	65.94	56.36	126.175
FGSG_01019	Fgchr1	1038	46.78	45.08	26.46	30.9	46.28	43.6757
FGSG_01020	Fgchr1	687	67.41	81.67	57.67	39.01	46.9	143.672
FGSG_01021	Fgchr1	375	1013.63	840.01	579.69	5957.24	8957.27	5194.64
FGSG_01022	Fgchr1	1908	39.03	32.27	28.48	7.84	7.74	7.10949
FGSG_01023	Fgchr1	369	4.41	5.05	6.33	6.18	7.28	1.4511
FGSG_01024	Fgchr1	3624	40.58	37.58	24.38	21.55	18.32	16.6468
FGSG_01025	Fgchr1	768	33.25	29.1	28	22.46	26.81	62.0516
FGSG_01026	Fgchr1	1020	27.36	18.6	61.07	358.46	315.77	553.655
FGSG_01027	Fgchr1	1467	24.57	24.6	22.15	14.96	10.78	23.1167
FGSG_01028	Fgchr1	786	31.21	27.84	16.51	18.14	28.47	26.1143
FGSG_01029	Fgchr1	1935	23.35	29	25.43	25.78	25.21	25.2739
FGSG_01030	Fgchr1	1830	3.56	2.54	2.49	16.9	13.94	10.241
FGSG_01031	Fgchr1	561	156.17	148.99	163.54	110.28	137.75	202.984
FGSG_01032	Fgchr1	996	21.36	17.77	31.45	7.87	7.04	5.73447
FGSG_01033	Fgchr1	669	93.92	134.68	185.88	126.35	131.79	70.167
FGSG_01034	Fgchr1	582	28.82	23.2	28.72	0	0.26	0.306676
FGSG_01035	Fgchr1	3432	0.69	0.31	0.65	3.36	3.39	2.18426
FGSG_01036	Fgchr1	1629	28.97	29.01	18.73	17.85	20.42	32.7607
FGSG_01037	Fgchr1	1134	38.41	36.03	35.35	63.48	53.41	79.4843
FGSG_01038	Fgchr1	945	38.54	33.51	18.18	15.23	20.21	15.4876
FGSG_01039	Fgchr1	1203	22.58	27.09	19.53	24.76	23.07	7.71509
FGSG_01040	Fgchr1	1335	14.16	13.08	14.45	8.65	9.27	15.1078
FGSG_01041	Fgchr1	1383	3.44	3.62	2.2	2.58	1.4	1.67774
FGSG_01042	Fgchr1	3150	2.38	2	1.89	2.99	2.46	0.736607
FGSG_11885	Fgchr1	393	48.09	49.47	48.18	51.14	37.2	7.26659
FGSG_11886	Fgchr1	1749	21.4	25.23	21.92	15.32	11.43	6.22505
FGSG_01043	Fgchr1	1506	18.87	18.16	24.52	5.02	4.56	3.55549
FGSG_01044	Fgchr1	504	23.1	20.79	22.96	47.51	35.52	69.0569
FGSG_01045	Fgchr1	1416	7.96	7.97	10.81	19.83	14.96	17.2687
FGSG_01046	Fgchr1	2601	12.7	14.19	13.53	13.48	14.17	10.2933
FGSG_11887	Fgchr1	363	5.86	5.13	2.9	0.39	1.23	0
FGSG_01047	Fgchr1	1719	119.48	112.82	126.73	6.88	8.16	5.71071
FGSG_01048	Fgchr1	1170	4.39	4.18	11.79	6.58	4.34	6.55972
FGSG_01049	Fgchr1	22353	42.65	38.3	53.68	20.67	14.98	12.0252
FGSG_01050	Fgchr1	2151	16.7	19.32	24.89	21.67	28.92	21.8232
FGSG_01051	Fgchr1	1932	17.69	17.17	17.3	7.23	9.34	7.57547
FGSG_01052	Fgchr1	783	15.98	19.03	50.9	221.37	200.24	276.96
FGSG_01053	Fgchr1	1077	21.27	27.78	36.57	30.18	25.21	89.8228
FGSG_01054	Fgchr1	951	0.13	0.24	1.11	3.45	5.02	5.44278
FGSG_01055	Fgchr1	1425	66.75	87.57	66.27	99.83	94.43	41.584
FGSG_01056	Fgchr1	645	7.76	10.83	7.97	45.08	25.21	79.9726
FGSG_01057	Fgchr1	1623	9.1	9.97	4.68	18.62	25.92	20.235
FGSG_01058	Fgchr1	2463	0.81	0.24	0.43	0.81	1.09	0.507267
FGSG_01059	Fgchr1	1488	232.32	273.42	94.1	264.69	267.69	192.999
FGSG_01060	Fgchr1	768	0.98	2.43	0.91	0	0.58	0.697209
FGSG_01061	Fgchr1	843	1.19	0	0.28	0.17	0.35	1.05863
FGSG_01062	Fgchr1	636	17.71	20.87	23.15	21.29	22.75	20.4865
FGSG_01063	Fgchr1	978	9.85	9.05	8.37	30.75	33.25	59.4952
FGSG_01064	Fgchr1	1494	53.11	44.02	39.19	21.47	16.08	7.76543
FGSG_01065	Fgchr1	1476	22.64	26.42	19.64	7.15	8.19	4.71608
FGSG_01066	Fgchr1	2439	0.87	0.53	0.62	0.23	0.37	0.14636
FGSG_01067	Fgchr1	1461	0.77	1.04	1.2	2.54	2.86	4.27583
FGSG_11888	Fgchr1	522	3954.53	3544.68	2156.34	0	0.57	1.36771
FGSG_01068	Fgchr1	669	310.94	308.68	236.89	25.36	82.06	104.05
FGSG_01069	Fgchr1	1026	9.88	9.87	5.35	12.92	17.88	45.2303
FGSG_01070	Fgchr1	654	106.98	114.45	127.42	17.22	40.83	38.4808
FGSG_11889	Fgchr1	333	0	0	0	0	0	1.07199
FGSG_11890	Fgchr1	4467	15.16	13.55	13.11	11.1	9.35	2.59717
FGSG_11891	Fgchr1	2829	18.09	16.42	15.66	9.02	8.86	8.0757
FGSG_01072	Fgchr1	516	0	1.35	0.68	426.25	314.84	556.557
FGSG_11892	Fgchr1	2196	3.82	3.87	6.17	4.67	3.46	3.9826
FGSG_11893	Fgchr1	909	3.99	1.54	3.09	1.88	2.13	3.53437
FGSG_01074	Fgchr1	357	3.86	2.93	2.29	0.4	0.42	0
FGSG_01075	Fgchr1	411	0.3	0	0	0	0	0
FGSG_01076	Fgchr1	555	0.45	1.05	0.63	1.03	1.08	1.60798
FGSG_01077	Fgchr1	372	0	0	0	0	0	0
FGSG_01078	Fgchr1	348	0	0	0	0	0	0
FGSG_11894	Fgchr1	1167	799.76	850.27	860.78	1720.68	1447.46	492.021
FGSG_01081	Fgchr1	522	785.73	675.71	619.97	4469.96	5264.8	9103.79
FGSG_01082	Fgchr1	525	56.5	43.46	33.62	109.69	111.1	54.0556
FGSG_01083	Fgchr1	711	38.55	43.06	45.37	41.1	44.69	89.6193
FGSG_01084	Fgchr1	1581	180.02	135.18	102.83	70.96	68.32	103.524
FGSG_01085	Fgchr1	963	38.34	46.42	51.7	181.33	171.02	212.033
FGSG_01086	Fgchr1	2049	354.35	374.45	229.07	123.76	102.8	74.0423
FGSG_11895	Fgchr1	819	11.92	12.93	8.42	0.52	0.36	0.871724
FGSG_01087	Fgchr1	540	11.13	11.86	10.39	0	0.55	0.991586
FGSG_01088	Fgchr1	1734	2.96	2.08	3.03	1.4	0.34	0
FGSG_01089	Fgchr1	402	0.62	0.29	0.58	0	0	0
FGSG_11896	Fgchr1	621	0.4	0	1.13	0	0	0
FGSG_11897	Fgchr1	2133	65.72	68.44	49.42	15.97	15.25	8.36782
FGSG_01091	Fgchr1	753	8.64	9.89	15.68	31.05	34.67	29.392
FGSG_01092	Fgchr1	1302	23.46	30.49	29.98	44.89	48.93	63.4707
FGSG_11898	Fgchr1	306	0.82	1.52	0.76	0	0	0
FGSG_11899	Fgchr1	339	1.48	0.34	0.34	0	0	0
FGSG_01094	Fgchr1	489	54.77	62.13	58.8	58.3	61.02	119.355
FGSG_01095	Fgchr1	2106	25.26	26.26	43.01	23.42	19.34	23.6455
FGSG_01096	Fgchr1	702	11.41	15.09	14.65	27.41	26.35	21.103
FGSG_01097	Fgchr1	1275	12.37	10.32	14.85	17.22	9.71	17.0786
FGSG_01098	Fgchr1	690	11.79	8.1	18.63	38.01	38.27	104.505
FGSG_01099	Fgchr1	651	699.24	790.72	684.9	2076.65	2190.75	2967.08
FGSG_01100	Fgchr1	1761	84.36	97.11	118.8	48.97	53.54	25.6427
FGSG_01101	Fgchr1	2463	21.29	21.65	14.05	20.2	22.29	9.34821
FGSG_01102	Fgchr1	1215	45.12	42.54	29.15	48.45	63.23	62.2863
FGSG_01103	Fgchr1	1074	40.79	33.71	25.79	13.14	13.2	38.8879
FGSG_01104	Fgchr1	1536	48.56	56.92	63.92	166.77	175.41	200.564
FGSG_11900	Fgchr1	219	229.17	377.4	351.69	0	0.68	0.815002
FGSG_01105	Fgchr1	1065	89.67	89.19	70.56	92.49	127.61	141.783
FGSG_01106	Fgchr1	2613	63.61	63.84	57.34	55.1	43.73	50.6153
FGSG_01107	Fgchr1	2490	24.38	18.51	31.64	7.16	6.23	30.5361
FGSG_01108	Fgchr1	1992	26.95	34.89	68.7	0.07	0.45	0.179202
FGSG_01109	Fgchr1	1887	37.87	42.07	32.95	10.88	12.81	9.64787
FGSG_11901	Fgchr1	306	0	0	0	0	0	0
FGSG_11902	Fgchr1	1056	50.85	52.14	37.96	47.65	49.73	30.4237
FGSG_01111	Fgchr1	1479	299.66	305.47	498.63	1093.42	921.72	674.6
FGSG_01112	Fgchr1	2109	31.69	30.41	25.55	37.78	28.79	21.2422
FGSG_11903	Fgchr1	609	481.12	531.01	514.32	0	0	0.586159
FGSG_11904	Fgchr1	1095	4569.66	4489.03	2975.63	0.52	0	0.326001
FGSG_11905	Fgchr1	1077	1.05	1.3	1.84	0.66	0.28	3.64594
FGSG_01114	Fgchr1	417	0	0	0	2.05	0.36	0
FGSG_01115	Fgchr1	927	0.68	2.26	4.54	7.69	7.08	15.5958
FGSG_01116	Fgchr1	1092	38.74	38.8	37.89	60.83	55.33	62.7641
FGSG_01117	Fgchr1	1140	43.26	50.85	37.32	23.51	20.68	10.8031
FGSG_01118	Fgchr1	243	99.41	87.19	114.47	342.58	448.77	390.758
FGSG_01119	Fgchr1	918	87.12	94.47	113.44	159.47	167.22	413.55
FGSG_01120	Fgchr1	2964	6.84	7.54	7.85	44.53	35.33	24.9302
FGSG_01121	Fgchr1	585	10.91	12.74	18.78	93.32	88.23	255.372
FGSG_01122	Fgchr1	1083	9.13	10.1	6.58	35.01	40.77	44.4978
FGSG_01123	Fgchr1	867	30.03	31.69	49.74	182.5	177.57	462.58
FGSG_01124	Fgchr1	378	17.88	18.48	19.79	24.13	21.31	50.5237
FGSG_01125	Fgchr1	474	50.43	65.08	57.7	78.19	92.53	76.0635
FGSG_01126	Fgchr1	1746	1.22	1	0.67	0	0	0
FGSG_01127	Fgchr1	1011	1.11	0.58	1.39	0	0	0.353087
FGSG_01128	Fgchr1	2046	93.47	91.15	63.69	64.79	82.1	29.3114
FGSG_01129	Fgchr1	687	93.82	88.79	95.95	171.8	181.97	318.26
FGSG_01130	Fgchr1	1128	20.86	16.72	19.38	55.22	55.41	36.868
FGSG_01131	Fgchr1	705	46.51	44.75	62.83	122.53	120.62	241.019
FGSG_01132	Fgchr1	1746	0.07	0.13	0.6	2.53	2.73	3.37344
FGSG_01133	Fgchr1	1614	24.19	28.06	69.44	186.17	168.5	100.08
FGSG_01134	Fgchr1	1038	231.51	289	133.65	271.91	374.97	343.043
FGSG_01135	Fgchr1	783	159.69	156.1	150.91	173.13	189.57	236.613
FGSG_01136	Fgchr1	624	112.92	97.94	89.72	229.81	341.87	350.678
FGSG_01137	Fgchr1	2655	3.16	2.15	2.91	16.38	15.4	9.94948
FGSG_01138	Fgchr1	996	37.07	36.11	36.96	31.06	32.95	41.9333
FGSG_01139	Fgchr1	1212	62.17	54.36	23.43	0.24	0.86	1.91445
FGSG_01140	Fgchr1	327	0	0.36	1.07	0	0	0
FGSG_01141	Fgchr1	1731	154.23	165.5	85.01	55.83	66.71	63.929
FGSG_01142	Fgchr1	2382	10.14	11	12.76	50.39	43.03	31.7707
FGSG_11906	Fgchr1	357	1.4	0	1.96	0	1.67	1.99984
FGSG_01143	Fgchr1	534	0.23	0.22	0	1.33	0	0
FGSG_01144	Fgchr1	3693	58.12	58.19	38.07	26.98	21.65	7.82958
FGSG_01145	Fgchr1	546	1.15	0	0.86	14.36	10.11	15.691
FGSG_01146	Fgchr1	1683	0	0.14	0.14	0	0	0
FGSG_01147	Fgchr1	903	7.76	7.35	17.08	5.05	5.78	7.90634
FGSG_01148	Fgchr1	546	2.52	1.92	3.42	0.78	1.37	2.94207
FGSG_01149	Fgchr1	2427	2.63	1.39	2.79	0.18	0.55	0
FGSG_01150	Fgchr1	2172	21.21	19.24	17.06	13.98	15.45	23.5022
FGSG_01151	Fgchr1	1323	30.27	37.13	36.48	67.88	30.45	76.3589
FGSG_01152	Fgchr1	1440	30.59	35.33	57.3	121.36	88.16	173.899
FGSG_01153	Fgchr1	1221	46.54	53.1	51.21	42.38	27	10.3788
FGSG_01154	Fgchr1	582	858.49	714.66	600.43	5526.68	5535.62	7548.53
FGSG_01155	Fgchr1	957	36.62	44.16	58.25	57.2	73.27	137.454
FGSG_01156	Fgchr1	3267	13.29	13.4	16.28	27.05	24.43	11.6368
FGSG_01157	Fgchr1	1047	2.15	1.33	2.79	5.85	7.41	8.86461
FGSG_01158	Fgchr1	645	100.13	154.67	68.67	764	389.72	1665.03
FGSG_01159	Fgchr1	1842	0.48	0.32	0.51	11.45	6.4	19.7671
FGSG_01160	Fgchr1	795	43.92	52.13	86.44	197.77	162.32	378.973
FGSG_01161	Fgchr1	5808	6.18	6.25	17.02	35.61	25.61	12.6612
FGSG_01162	Fgchr1	1764	52.65	47.51	44.52	10.59	12.09	3.94611
FGSG_11907	Fgchr1	372	0.34	0	0	0	0	0
FGSG_01163	Fgchr1	2724	154.2	193.54	133.26	113.14	111.23	38.2656
FGSG_01164	Fgchr1	591	25.41	29.35	48.85	180.17	155.74	239.189
FGSG_01165	Fgchr1	2604	0.53	0.58	1.35	8.98	8.88	3.56423
FGSG_01166	Fgchr1	3627	36.27	45.93	44.5	15.09	14.97	6.2497
FGSG_01167	Fgchr1	2151	19.78	17.16	12.88	26.57	33.91	22.404
FGSG_01168	Fgchr1	1011	3.96	5.07	1.85	2.26	4.43	12.1815
FGSG_01169	Fgchr1	1248	11.63	22.2	33.34	36.55	33.47	54.3466
FGSG_01170	Fgchr1	852	82.85	85.39	82.85	41.49	41.32	54.0484
FGSG_11908	Fgchr1	336	32.41	33.61	36.52	1.7	2.22	2.12483
FGSG_11909	Fgchr1	306	286.72	324.5	296	20.5	11.7	18.6652
FGSG_01171	Fgchr1	1131	1.11	0.21	0.52	0	0	0
FGSG_01172	Fgchr1	1311	15.75	12.79	18.45	5.87	3.87	3.53976
FGSG_01173	Fgchr1	1452	211.62	168.68	91.52	15.12	10.99	3.19602
FGSG_01174	Fgchr1	1920	90.55	77.85	73.41	42.69	38.54	27.1447
FGSG_01175	Fgchr1	960	69.23	62.21	42.85	83.6	92.31	98.167
FGSG_01176	Fgchr1	1479	37.74	44.63	39.27	70.65	50.03	28.2391
FGSG_11910	Fgchr1	447	0.28	0.78	0.52	0.64	0.33	0
FGSG_01177	Fgchr1	1272	132.84	153.66	158.59	275.9	297.31	56.8291
FGSG_01178	Fgchr1	1317	62.44	70.36	48.19	7.79	10.99	16.1274
FGSG_01179	Fgchr1	609	136.87	151.77	226.26	577.44	489.43	416.759
FGSG_01180	Fgchr1	681	0	0	0	0	0	0
FGSG_01181	Fgchr1	822	3.81	5.95	2.84	11.27	10.34	0.868543
FGSG_01182	Fgchr1	831	25	24.65	25.17	40.31	42.01	114.05
FGSG_01183	Fgchr1	1905	152.36	167.49	152.46	43.77	37.04	22.299
FGSG_01184	Fgchr1	2952	22.39	19.95	14.13	27.48	28.6	15.1156
FGSG_01185	Fgchr1	1626	143.02	135.45	86.25	116.6	135.69	39.9562
FGSG_01186	Fgchr1	1311	2.1	0.98	1.43	1.74	0.57	1.90602
FGSG_01187	Fgchr1	723	41.72	44.76	41.71	46.92	54.27	42.2144
FGSG_01188	Fgchr1	1884	55.54	71.18	84.31	149.81	158.21	75.6953
FGSG_01189	Fgchr1	1395	80.12	72.68	61.24	104.43	101.27	63.7174
FGSG_01190	Fgchr1	744	7.74	8.61	10.37	22.42	17.44	60.4548
FGSG_01191	Fgchr1	1002	97.68	98.05	118.27	76.96	59.26	4.80949
FGSG_11911	Fgchr1	642	0.19	0	0	0	0	0
FGSG_01192	Fgchr1	414	0	0.56	0	0.69	0	1.29337
FGSG_01193	Fgchr1	1563	29.79	35.08	33.13	52.17	45.91	37.3415
FGSG_01194	Fgchr1	6498	24.42	25.31	28.71	19.66	16.32	9.44891
FGSG_01195	Fgchr1	150	513.99	463.31	359.19	879.98	973.66	1505.23
FGSG_01196	Fgchr1	3543	0.67	1.91	2.28	0.16	0.46	0.201508
FGSG_01197	Fgchr1	576	24.77	30.92	34.29	48.26	67.6	61.3544
FGSG_01198	Fgchr1	1176	17.67	19.5	41.94	103.51	102.12	239.043
FGSG_01199	Fgchr1	2100	221.47	270.79	285.78	539.91	408.4	187.24
FGSG_01200	Fgchr1	786	37.42	37.32	105.42	244.29	312.41	216.635
FGSG_01201	Fgchr1	960	68.45	70.82	128.32	270.09	308.15	208.233
FGSG_01202	Fgchr1	1368	8.87	9.45	9.06	4.38	5.02	3.78368
FGSG_01203	Fgchr1	1122	98.16	120.97	144.48	160.46	171.92	102.287
FGSG_01204	Fgchr1	3393	17.67	22.64	23.77	18.36	13.54	6.04947
FGSG_11912	Fgchr1	1143	40.95	36.05	86.61	1	0.78	1.09309
FGSG_01205	Fgchr1	507	7.41	7.81	9.45	0.28	0	0.352042
FGSG_01206	Fgchr1	771	85.39	73.08	57	12.02	15.48	17.8254
FGSG_01207	Fgchr1	1308	42.39	52.6	70.59	26.92	21.1	37.1163
FGSG_01208	Fgchr1	1149	1.2	3.24	3.25	37.22	39.08	49.0874
FGSG_01209	Fgchr1	1551	1.37	1.8	4.45	19.02	29.53	17.722
FGSG_01210	Fgchr1	6621	31.53	35.99	24.71	42.56	34.95	15.9588
FGSG_01211	Fgchr1	1731	70.28	58.71	47.8	65.14	53.26	60.217
FGSG_01212	Fgchr1	2106	6.36	6.8	7.05	11.3	7.51	7.96659
FGSG_01213	Fgchr1	399	112.93	124.87	99.59	4.64	1.87	4.92065
FGSG_01214	Fgchr1	1341	39.39	44.01	58.13	4.46	5.78	3.99296
FGSG_01215	Fgchr1	648	107.78	140.3	199.66	123.85	135.14	193.635
FGSG_01216	Fgchr1	1947	18.32	19.49	21.97	36.46	35.4	44.0943
FGSG_01217	Fgchr1	3513	272.94	325.1	642.19	246.34	152.07	64.4235
FGSG_01218	Fgchr1	426	0	0	0	0	0	0
FGSG_01219	Fgchr1	567	61.81	72.88	51.12	39.22	29.73	32.1085
FGSG_01220	Fgchr1	519	39.55	35.21	33.78	34.88	31.91	37.1415
FGSG_01221	Fgchr1	816	19.33	18.69	25.35	6.64	12.8	23.1856
FGSG_01222	Fgchr1	951	34.22	43.58	35.27	189.76	163.14	328.631
FGSG_01223	Fgchr1	852	5.88	7.79	5.76	1.84	2.45	8.58909
FGSG_01224	Fgchr1	459	81.8	79.13	147.17	56.52	32.18	106.158
FGSG_01225	Fgchr1	1974	23.27	23	21.31	5.49	6.95	11.8448
FGSG_11913	Fgchr1	1287	153.85	151.96	127.95	94.37	132.03	109.144
FGSG_01226	Fgchr1	849	33.02	40.04	74.75	143.89	121.95	333.005
FGSG_01227	Fgchr1	1128	42.83	42.93	53.26	85.55	77.63	56.4888
FGSG_01228	Fgchr1	561	87.01	97.73	202.29	132.64	126.58	187.394
FGSG_01229	Fgchr1	507	54.8	40.64	30.43	194	223.63	324.935
FGSG_01230	Fgchr1	1137	25.43	20.58	29.5	0.25	0	0
FGSG_01231	Fgchr1	2160	52.61	48.88	34.52	27.59	26.52	39.6635
FGSG_01232	Fgchr1	252	26.32	39.26	52.41	56	84.65	78.6186
FGSG_01233	Fgchr1	1662	5.5	6.23	7.95	14.84	15.35	8.16179
FGSG_01234	Fgchr1	6840	63.07	57.29	58.97	16.78	13.7	8.68943
FGSG_01235	Fgchr1	1716	6.27	6.11	10.83	5.65	4.43	11.6494
FGSG_01236	Fgchr1	576	20.64	31.12	46.26	126.71	88.84	154.625
FGSG_01237	Fgchr1	1530	35.26	45.95	45.68	43.79	37.83	62.7616
FGSG_01238	Fgchr1	321	384.84	353.22	255.96	1327.76	1762.76	1942.21
FGSG_01239	Fgchr1	498	1.01	1.87	1.41	0	0.6	0
FGSG_01240	Fgchr1	1227	13.36	9.58	16.76	5.69	5.84	12.0736
FGSG_01241	Fgchr1	822	328.43	409.41	476.74	1557.42	1464.41	723.713
FGSG_01242	Fgchr1	486	48.93	53.89	36.79	27.28	29.16	23.8715
FGSG_01243	Fgchr1	3927	31.33	32.52	25.51	9.98	8.32	5.68136
FGSG_01244	Fgchr1	1764	50.8	50.42	42.27	58.26	60.38	71.5359
FGSG_01245	Fgchr1	1077	78.91	106.25	101.57	129.71	108.04	102.749
FGSG_11914	Fgchr1	1239	2.73	3.95	2.26	8.05	5.06	18.007
FGSG_11915	Fgchr1	1524	407.76	767.81	1595.35	529.31	550.72	615.564
FGSG_01247	Fgchr1	315	75.49	83.89	108.34	194.59	207.43	173.386
FGSG_11916	Fgchr1	786	19.43	22.36	10.41	7.07	8.35	20.2102
FGSG_01248	Fgchr1	2238	60.85	59.97	90.97	254.96	238.77	233.993
FGSG_01249	Fgchr1	2439	66.3	62	38.43	46.17	31.74	12.1478
FGSG_01250	Fgchr1	1845	8.14	11.86	12.86	102.99	74.79	26.2166
FGSG_01251	Fgchr1	3045	17.59	17.09	12.4	16.15	15.92	4.51343
FGSG_01252	Fgchr1	1449	686.7	724.64	713.18	38.17	31.92	15.5205
FGSG_01253	Fgchr1	384	1.63	1.21	0	0	0	0
FGSG_11917	Fgchr1	510	2.21	0.68	1.37	1.68	0.29	1.74986
FGSG_11918	Fgchr1	186	22.21	18.15	11.31	0.77	5.61	0.9596
FGSG_01254	Fgchr1	1398	11.55	11.91	10.45	24.98	27.96	23.747
FGSG_01255	Fgchr1	981	8.93	6.53	15.01	4.07	7	13.4637
FGSG_01256	Fgchr1	981	38.28	33.46	31.21	26.45	33.76	62.2243
FGSG_01257	Fgchr1	2544	20.42	20.68	20.99	22.97	23.63	20.6269
FGSG_01258	Fgchr1	969	1.81	2.28	2.17	4.56	10.16	2.76293
FGSG_11919	Fgchr1	651	2.88	1.79	4.85	0	0.46	1.37086
FGSG_11920	Fgchr1	915	4.79	7.63	4.6	1.71	1.79	0.975331
FGSG_01261	Fgchr1	1194	10.8	11.31	13.51	2.51	2.75	1.94331
FGSG_11921	Fgchr1	288	16.51	16.57	25.57	8.41	13.99	30.3673
FGSG_11922	Fgchr1	207	139.67	139.47	127.04	2795.12	3111.2	3934.44
FGSG_01263	Fgchr1	1275	11.68	11.14	15.58	29.52	23.64	44.7964
FGSG_01264	Fgchr1	1692	6.73	9.15	7.81	9.1	7.05	14.2409
FGSG_01265	Fgchr1	2994	53.72	69.83	87.13	47.85	40.06	12.6979
FGSG_01266	Fgchr1	2829	0.53	1.36	2.35	0	0.32	0.315457
FGSG_01267	Fgchr1	342	47.21	53.44	159.93	115.87	123.88	479.093
FGSG_01268	Fgchr1	441	13.91	14.52	9.01	8.73	12.18	18.6175
FGSG_01269	Fgchr1	552	0	0.42	0	0	0	0
FGSG_01270	Fgchr1	633	5.34	8.09	10.89	35.81	45.72	44.8329
FGSG_01271	Fgchr1	2931	3.63	3.85	2.55	19.21	18.22	7.2466
FGSG_01272	Fgchr1	3573	133.92	143.48	148.5	37.46	32.73	18.0334
FGSG_01273	Fgchr1	2160	52.85	53.3	39.93	20.19	16.44	10.4117
FGSG_11923	Fgchr1	912	31.02	34.59	28.32	14.38	11.94	8.21973
FGSG_01274	Fgchr1	750	60.08	54.17	47.53	13.87	14.52	16.4207
FGSG_01275	Fgchr1	2874	2.13	1.66	2.28	10.37	10.38	3.91252
FGSG_01276	Fgchr1	339	11.45	15.45	21.03	33.64	26.4	32.1169
FGSG_01277	Fgchr1	1173	303.67	332.26	384.9	85.43	67.91	123.555
FGSG_01278	Fgchr1	330	914.81	760.19	745.51	5316.06	7884.03	9620.37
FGSG_01279	Fgchr1	1473	91.17	100.6	200.5	282.96	245.09	273.726
FGSG_01280	Fgchr1	3060	47.32	42.3	27.81	15.42	15.65	15.3404
FGSG_01281	Fgchr1	1806	24.26	22.95	26.73	40.25	57.08	25.5968
FGSG_01282	Fgchr1	1470	60.71	61.29	50.8	75.54	64.65	107.213
FGSG_01283	Fgchr1	1746	22.22	23.67	27.11	13.88	7.78	11.7559
FGSG_01284	Fgchr1	1602	19.84	21.36	45.67	4.45	2.23	2.78535
FGSG_01285	Fgchr1	1680	3.43	6.03	10.23	22.32	19.71	48.0211
FGSG_11924	Fgchr1	678	0.92	1.2	1.72	0.84	2.42	2.10602
FGSG_01286	Fgchr1	675	1.67	2.41	2.42	0	0.66	2.64423
FGSG_01287	Fgchr1	3261	7.98	10.1	17.53	20.94	15.6	15.9274
FGSG_01288	Fgchr1	558	101.16	96.59	90.9	91.96	110.15	182.644
FGSG_01289	Fgchr1	1410	120.1	134.9	116.62	31.74	27.51	17.9751
FGSG_01290	Fgchr1	1119	59.62	64.81	43.14	143.44	143.85	189.651
FGSG_01291	Fgchr1	1425	30.13	26.88	28.87	130.24	146.67	90.6832
FGSG_01292	Fgchr1	1011	7.8	7.6	7.86	22.84	22.43	53.3162
FGSG_01293	Fgchr1	2679	54.01	63.79	61.73	31.18	28.85	25.8501
FGSG_01294	Fgchr1	1485	5.06	4.78	6.53	1.73	2.11	3.00481
FGSG_01295	Fgchr1	2046	10.95	12.23	13.71	3.55	2.84	8.81087
FGSG_01296	Fgchr1	972	18.03	26.95	21.88	12.17	6.29	12.1194
FGSG_11925	Fgchr1	768	206.16	180.98	102.72	103.94	122.18	225.896
FGSG_11926	Fgchr1	372	157.12	156.15	67.23	37.94	36.89	489.876
FGSG_11927	Fgchr1	309	27.95	52.37	37.44	23.99	15.93	32.3469
FGSG_01298	Fgchr1	891	55.35	125.03	98.77	46.56	40.85	8.01282
FGSG_11928	Fgchr1	753	1.16	3.09	1.86	0.57	0.59	0.237033
FGSG_01299	Fgchr1	1785	49.36	51.06	40.01	38.09	42.62	23.1981
FGSG_01300	Fgchr1	2025	37.46	41.39	34.57	45.83	47.08	44.5112
FGSG_01301	Fgchr1	2145	69.14	85.64	41.25	33.16	29.28	46.9305
FGSG_01302	Fgchr1	1593	0.16	0.07	0	0	0	0
FGSG_01303	Fgchr1	495	0	0	0	0	0	0
FGSG_01304	Fgchr1	2295	45.86	54.12	45.37	48.94	41.6	4.74406
FGSG_01306	Fgchr1	645	58.99	68.94	62.51	65.86	57.13	75.545
FGSG_01307	Fgchr1	1566	73.37	95.82	60.08	29.86	22.96	14.019
FGSG_01308	Fgchr1	2181	13.03	12.97	22.77	17.71	17.72	8.75651
FGSG_01309	Fgchr1	1266	9.79	9.38	13.66	70.82	60.45	44.5509
FGSG_11929	Fgchr1	309	0.41	0	0.38	0	0	0.577623
FGSG_11930	Fgchr1	336	0.75	0	0	0	0	0
FGSG_01310	Fgchr1	3315	8.72	10.99	14.95	27.82	28.85	6.89175
FGSG_01311	Fgchr1	2013	71.81	83.1	110.08	406.04	323.19	180.614
FGSG_01312	Fgchr1	5766	49.08	57.96	55.23	23.73	20.8	18.2633
FGSG_01313	Fgchr1	1086	108.79	99.58	90.72	28.75	22.67	36.486
FGSG_01314	Fgchr1	1731	146.92	160.05	111.81	605.26	601.55	366.664
FGSG_01315	Fgchr1	330	61.82	53.27	40.73	95.89	98.55	66.5264
FGSG_01316	Fgchr1	2493	19.23	20.73	77.92	147.46	114.59	35.0814
FGSG_01317	Fgchr1	762	92.31	116.87	71.32	103.82	119.42	119.225
FGSG_01318	Fgchr1	2553	24.76	21.75	20.33	13.23	15.48	17.0585
FGSG_01319	Fgchr1	4242	17.02	17.43	14.49	7.22	6.72	3.02946
FGSG_01320	Fgchr1	2442	117.78	109.35	94.71	114.47	116.99	62.638
FGSG_01321	Fgchr1	2382	18.08	15.25	12.61	23.04	21.29	13.5625
FGSG_01322	Fgchr1	297	196.8	220.67	247.91	278.85	319.46	620.192
FGSG_11931	Fgchr1	240	1.04	0	2.43	1.78	6.22	10.4117
FGSG_01323	Fgchr1	2724	19.11	22.91	24.28	35.79	34.56	22.0814
FGSG_01324	Fgchr1	717	64.59	59.42	51.67	59.84	75.11	185.207
FGSG_01325	Fgchr1	1125	93.01	81.74	82.8	30.03	32.49	23.3221
FGSG_01326	Fgchr1	1596	130.1	104.01	100.91	37.69	34.12	20.3536
FGSG_01327	Fgchr1	2142	6.25	6.2	11.95	7.39	7.52	7.58272
FGSG_01328	Fgchr1	1182	19.91	21.08	59.72	116.86	108.54	207.025
FGSG_01329	Fgchr1	624	32.09	28.73	31.65	185.26	184.56	173.623
FGSG_01330	Fgchr1	819	48.14	46.9	39.53	76.93	80.51	76.7117
FGSG_01331	Fgchr1	444	3.38	6.82	3.16	7.71	10.75	13.6678
FGSG_01332	Fgchr1	2979	73.15	81.9	39.23	72.68	74.82	32.4138
FGSG_01333	Fgchr1	1815	12.07	11.93	13.72	22.23	18.16	28.2233
FGSG_01334	Fgchr1	465	6.46	10.01	7.54	76.33	88.87	181.94
FGSG_01335	Fgchr1	1512	1.49	1.46	2.01	3.96	4.93	2.47897
FGSG_01336	Fgchr1	2166	5.49	6.99	5.45	12.37	10.74	7.00428
FGSG_01337	Fgchr1	1374	29.15	28.38	29.18	26.45	28.56	34.2942
FGSG_01338	Fgchr1	708	32	32.56	42.26	34.43	41.3	70.0833
FGSG_01339	Fgchr1	2604	17.54	20.92	24.6	28.36	25.55	15.5592
FGSG_11932	Fgchr1	1236	48.1	61.12	55.41	21.68	14.6	23.6825
FGSG_11933	Fgchr1	342	31.11	38.46	32.46	6.25	6.98	2.08755
FGSG_11934	Fgchr1	1752	21.29	20.4	18.28	7.73	7.07	6.52002
FGSG_01340	Fgchr1	594	44.04	56.64	43.68	13.68	13.31	31.25
FGSG_01341	Fgchr1	2145	56.83	65.5	78.35	38.21	31.99	13.2304
FGSG_01342	Fgchr1	1062	35.24	25.76	30.81	44.43	93.7	363.526
FGSG_01343	Fgchr1	831	118.38	124.95	114.2	347.53	378.25	166.028
FGSG_01344	Fgchr1	1632	29.14	34.59	31.58	21.57	14.99	27.4509
FGSG_01345	Fgchr1	768	103.49	100.65	75.33	94.47	88.58	127.357
FGSG_11935	Fgchr1	360	1.74	1.29	0	0.79	0.83	0.495793
FGSG_01346	Fgchr1	1317	154.05	178.81	390.91	4234.14	3267.39	5884.2
FGSG_01347	Fgchr1	3660	3.56	4.33	3.96	19.4	16.87	23.0666
FGSG_01348	Fgchr1	1371	4.11	4.59	4.18	28.07	24.92	45.1747
FGSG_01349	Fgchr1	1530	27.49	30.74	93.27	12.67	10.63	18.1985
FGSG_01350	Fgchr1	1842	51.64	65.6	35.28	38.23	33.77	20.1547
FGSG_01351	Fgchr1	1332	108.72	117.11	105.47	562.69	427.72	254.328
FGSG_01352	Fgchr1	1731	21.84	24.34	19.31	7.25	6.03	17.7351
FGSG_01353	Fgchr1	1509	11.61	13.19	14.48	18.23	15.92	38.9143
FGSG_01354	Fgchr1	1278	69.14	76.97	54.78	29.45	30.23	31.5632
FGSG_01355	Fgchr1	1080	13.67	13.58	9.96	32.73	24.03	62.9657
FGSG_01356	Fgchr1	393	20.06	23.7	16.36	59.12	53.9	151.69
FGSG_01357	Fgchr1	2349	11.3	8.77	7.76	20.33	21.59	12.6893
FGSG_01358	Fgchr1	1251	165.78	162.94	144.99	116.34	123.3	105.008
FGSG_01359	Fgchr1	2607	19.01	20.45	25.15	4.16	4.64	4.58709
FGSG_01360	Fgchr1	357	23.84	32.61	36.99	26.35	35.1	69.4944
FGSG_01361	Fgchr1	1101	26.37	24.32	50.85	172.32	202.43	193.076
FGSG_11936	Fgchr1	399	14.12	16.63	11.13	17.86	19.82	25.0506
FGSG_01362	Fgchr1	411	16.75	26.06	26.45	13.53	10.16	21.7136
FGSG_11937	Fgchr1	300	61.33	64.02	67.01	71.75	80.56	27.3678
FGSG_11938	Fgchr1	855	29.86	31.45	27.48	101.7	84.45	116.485
FGSG_01363	Fgchr1	459	11.45	10.4	9.42	2.17	2.93	5.83286
FGSG_11939	Fgchr1	285	3.51	5.31	3.28	7	10.47	5.01012
FGSG_01364	Fgchr1	6312	32.32	30.54	31.26	13.66	9.48	2.77116
FGSG_01365	Fgchr1	2208	21.43	21.98	14.66	13.04	16.35	11.802
FGSG_01366	Fgchr1	1560	0.72	1.72	0.82	0.55	0.19	0.686483
FGSG_11940	Fgchr1	414	37.19	43.02	43.19	56.47	61.26	142.271
FGSG_11941	Fgchr1	2748	3.83	4.79	3.79	1.24	0.11	0.714462
FGSG_01368	Fgchr1	714	24.02	22.01	27.01	60.49	63.94	49.9959
FGSG_11942	Fgchr1	954	6.17	3.05	7.11	2.99	4.85	11.0384
FGSG_01369	Fgchr1	1431	62.97	78.58	89.51	125.01	137.61	126.1
FGSG_01370	Fgchr1	1194	18.24	19.01	18.99	12.89	11.87	11.2114
FGSG_01371	Fgchr1	2979	58.99	56.19	59.12	54.74	47.97	42.8988
FGSG_01372	Fgchr1	3417	62.27	72.63	70.49	70.67	69.33	41.3175
FGSG_01373	Fgchr1	993	25.33	24.62	40.96	37.9	40.56	38.2854
FGSG_01374	Fgchr1	1281	11.14	13.63	13.23	10.46	13.51	9.33531
FGSG_01375	Fgchr1	993	26.59	33.88	28.01	37.61	33.35	38.2854
FGSG_01376	Fgchr1	1686	287.59	269.96	218.91	79.98	56.63	128.095
FGSG_01377	Fgchr1	357	65.91	61.63	60.89	158.52	249.47	215.483
FGSG_01378	Fgchr1	2997	13.78	14.57	19.38	5.76	5.87	2.32263
FGSG_01379	Fgchr1	336	1644.59	1781.47	1882.15	0	0	0
FGSG_01381	Fgchr1	270	82.51	84.94	79.65	221.74	315.49	413.822
FGSG_01382	Fgchr1	1800	118.9	135.94	84.67	19.8	19.14	23.0048
FGSG_01383	Fgchr1	570	26.79	20.83	26.86	47.77	34.55	102.081
FGSG_01384	Fgchr1	912	2.88	0.89	0.51	0.16	1.15	1.56566
FGSG_01385	Fgchr1	741	12.84	16.18	23.03	8.66	6.44	9.87572
FGSG_01386	Fgchr1	1857	105.08	109.26	97.11	134.87	149.99	84.9656
FGSG_01387	Fgchr1	909	101.89	102.58	99	204.02	205.97	292.567
FGSG_01388	Fgchr1	3231	61.79	75.05	72.56	20.65	14.17	11.0483
FGSG_01389	Fgchr1	1197	5.75	6.42	9.76	5.36	3.37	5.06976
FGSG_01390	Fgchr1	1479	17.26	15.51	21.02	5.4	6.66	9.41303
FGSG_01391	Fgchr1	2361	131.63	129.77	68.46	256.96	246.49	140.611
FGSG_01392	Fgchr1	1071	226.48	256.08	266.05	281.63	253.09	297.476
FGSG_01393	Fgchr1	1725	41.94	41.84	51.36	54.87	55.44	30.2132
FGSG_01394	Fgchr1	501	85.94	82.72	56.45	106.7	94.99	221.593
FGSG_01395	Fgchr1	1512	79.55	77.68	69.64	63.07	52.49	101.756
FGSG_01396	Fgchr1	435	1.44	0	1.07	0.98	0.69	1.64125
FGSG_01397	Fgchr1	1203	62.74	60.96	67.42	113.4	120.41	176.26
FGSG_01398	Fgchr1	420	100.43	123.34	155.27	183.95	180.79	133.439
FGSG_01399	Fgchr1	1590	42.82	49.42	37.86	30.21	28.99	36.2584
FGSG_01400	Fgchr1	636	0	0	0	0	0	0
FGSG_01401	Fgchr1	870	2.16	2.27	4.43	20.97	22.46	20.1053
FGSG_01402	Fgchr1	936	20.73	20.65	15.73	16.9	10.84	31.0824
FGSG_11943	Fgchr1	759	0	0.46	0	0.19	0	0.470318
FGSG_01403	Fgchr1	615	296.52	311.18	623.71	490.45	388.12	383.091
FGSG_01404	Fgchr1	1386	31.88	30.57	25.89	8.54	10.44	17.5137
FGSG_01405	Fgchr1	1269	18.64	22.11	23.12	92.78	95.58	99.018
FGSG_01406	Fgchr1	1740	0.58	0.27	0.6	2.38	2.57	3.38507
FGSG_01407	Fgchr1	2295	10.63	11.31	15.43	11.55	9.17	4.66629
FGSG_01408	Fgchr1	588	70.67	86.32	156.63	221.58	208.04	188.806
FGSG_11944	Fgchr1	270	15.76	11.21	15.15	14.78	18.79	29.7476
FGSG_01409	Fgchr1	363	303.42	235.38	264.66	101.31	101.51	289.609
FGSG_01410	Fgchr1	3645	53.81	65.41	54.93	39.97	37	19.6359
FGSG_01411	Fgchr1	1314	22	21.35	17.97	12.48	15.67	19.5601
FGSG_01412	Fgchr1	2955	26.81	25.65	18.55	15.53	15.65	9.36219
FGSG_11945	Fgchr1	306	246.64	179.56	156.6	39.13	66.79	12.8323
FGSG_01413	Fgchr1	1224	180.99	155.4	100.64	27.95	33.03	48.8502
FGSG_01414	Fgchr1	2325	63.36	57.58	42.43	403.36	322.81	202.744
FGSG_01415	Fgchr1	747	54.79	63.89	80.58	58.2	50.53	75.7429
FGSG_11946	Fgchr1	939	43.72	55.04	45.18	29.45	19.38	22.6196
FGSG_11947	Fgchr1	1335	4.69	6.45	7.7	1.07	3.13	2.27285
FGSG_01417	Fgchr1	1365	16.6	21.49	89.05	23.81	29.73	38.8353
FGSG_11948	Fgchr1	354	0.35	0.33	0	0	0	0
FGSG_01418	Fgchr1	474	28.25	34.63	20.22	82.4	95.36	84.3476
FGSG_11949	Fgchr1	210	1.19	1.11	0	1.36	1.42	0
FGSG_01419	Fgchr1	2127	38.25	43.4	126.87	10.12	9.82	9.14665
FGSG_01420	Fgchr1	3336	5.52	6.28	5.92	4.74	6.04	3.85221
FGSG_01421	Fgchr1	954	22.7	28.92	84.41	155.84	124.32	190.646
FGSG_01422	Fgchr1	1413	124.81	140.88	254.09	1840.98	1554.85	597.857
FGSG_01424	Fgchr1	2097	28.95	40.3	57.41	24.4	26.46	7.40498
FGSG_11950	Fgchr1	1242	8.57	5.34	4.05	0.46	0.6	0.431124
FGSG_11951	Fgchr1	354	0	0	0	0	0	0
FGSG_01425	Fgchr1	2769	2606.13	2468.34	1732.38	2219.05	1410.3	509.351
FGSG_01426	Fgchr1	1458	8.76	7.98	6.89	7.33	10.64	11.5073
FGSG_11952	Fgchr1	513	0	1.36	1.14	0	0	0
FGSG_11953	Fgchr1	327	0.77	1.07	0.36	0	0	0
FGSG_01428	Fgchr1	1851	43	49.87	41.17	23.95	27.48	5.59274
FGSG_01429	Fgchr1	3501	25.78	26.8	30.41	53.5	51.52	16.365
FGSG_01430	Fgchr1	1833	31.68	46.61	173.88	0.47	0.73	0.486867
FGSG_01431	Fgchr1	2439	10.88	12.31	11.31	9.64	10.09	9.0743
FGSG_01432	Fgchr1	2307	42.97	50.76	40.33	45.41	34.14	58.7989
FGSG_01433	Fgchr1	6342	271.36	302.94	452.31	65.68	30.11	36.1924
FGSG_11954	Fgchr1	369	0	0	0	0	0	0
FGSG_01434	Fgchr1	1134	6.4	7.19	6.8	18.48	19.6	28.331
FGSG_01435	Fgchr1	525	31.71	39.69	31.17	34.75	29.27	42.8365
FGSG_01436	Fgchr1	351	54.56	62.68	88.9	510.89	398.24	1509.75
FGSG_01437	Fgchr1	570	73.34	99.46	95.55	91.53	109.92	95.1923
FGSG_01438	Fgchr1	1062	96.4	73.33	57.23	32.88	33.71	43.529
FGSG_01439	Fgchr1	2997	44.02	41.91	30.85	16.55	15.78	16.7349
FGSG_01440	Fgchr1	885	0.14	0	0	0	0	0
FGSG_11955	Fgchr1	1200	467.47	453.61	558.85	70.2	69.99	30.64
FGSG_11956	Fgchr1	1440	2.17	2.1	1.95	8.32	10.67	3.8424
FGSG_01442	Fgchr1	4158	160.68	156.67	114.29	41.58	34.59	17.2991
FGSG_01443	Fgchr1	1059	71.27	71.34	40.28	31.36	27.89	63.3716
FGSG_01444	Fgchr1	1287	14.49	13.21	11.17	17.83	22.95	18.1675
FGSG_01445	Fgchr1	1935	127.23	120.98	92.35	34.92	39.47	29.148
FGSG_01446	Fgchr1	1371	50.67	49.93	50.72	47.1	53.64	16.0129
FGSG_01447	Fgchr1	1014	55.67	52.46	52.67	87.86	82.09	129.552
FGSG_01448	Fgchr1	666	48.3	55.23	56.51	40.67	43.46	41.0034
FGSG_01449	Fgchr1	1455	30.28	33.2	31.33	45.26	43.17	61.5806
FGSG_01450	Fgchr1	768	201.27	222.81	133.92	25.98	29.91	29.2828
FGSG_01451	Fgchr1	1377	0	0	0	0.21	0	0
FGSG_01452	Fgchr1	1038	21.7	24.34	25	21.29	26.44	18.0549
FGSG_01453	Fgchr1	1062	8.6	16.88	14.2	19.73	17.14	26.3863
FGSG_01454	Fgchr1	1815	81.03	110.57	188.99	20.66	19.32	9.34222
FGSG_01455	Fgchr1	366	51.98	62.02	116.55	15.19	29.75	5.85198
FGSG_11957	Fgchr1	702	0.18	0.33	0.33	0	0	0
FGSG_01457	Fgchr1	2685	36.5	35.29	19.07	17.63	17.61	2.79195
FGSG_01458	Fgchr1	1221	1.64	0.67	1.05	0.12	0.24	0.730899
FGSG_01459	Fgchr1	684	0.55	0	6.49	0	0	0
FGSG_01460	Fgchr1	321	0	0	0	0.89	0.93	0
FGSG_01461	Fgchr1	1272	5.41	4.76	7.07	21.4	15.95	2.2451
FGSG_01462	Fgchr1	810	9.43	8.48	17.89	23.76	15.84	8.3734
FGSG_01463	Fgchr1	1926	32.43	30.4	43.51	35.9	35.94	29.7476
FGSG_01464	Fgchr1	1206	50.02	43.34	47.78	44.8	41.93	78.7349
FGSG_01465	Fgchr1	1137	1.32	1.13	1.64	6.52	4.46	14.913
FGSG_01466	Fgchr1	591	49.77	49.05	59.92	60.06	77.49	132.279
FGSG_01467	Fgchr1	1140	5.16	3.68	5.23	9	7.2	9.70711
FGSG_01468	Fgchr1	1329	2.73	3.33	3.61	2.79	5.61	0
FGSG_01469	Fgchr1	909	11.84	14.09	23.66	10.51	8.7	14.5302
FGSG_01470	Fgchr1	1452	67.32	71.83	43.55	142.45	124.22	204.914
FGSG_11958	Fgchr1	555	10.6	8.39	6.95	5.65	8.87	7.71829
FGSG_11959	Fgchr1	444	9.58	9.96	12.63	45.27	34.94	111.352
FGSG_01472	Fgchr1	2190	61.32	52.78	31.27	64.96	85.56	115.078
FGSG_01473	Fgchr1	3228	25.86	28.38	25.45	14.35	10.77	6.2481
FGSG_01474	Fgchr1	333	0	0	0	0	0	0
FGSG_11960	Fgchr1	324	2.32	3.59	1.44	0	0	0
FGSG_11961	Fgchr1	894	28.84	27.34	19.09	15.47	15.52	15.7722
FGSG_01475	Fgchr1	2214	105.32	118.62	85.04	87.43	69.54	68.4436
FGSG_01476	Fgchr1	1029	25.3	30.54	58.83	9.14	10.58	12.6622
FGSG_01477	Fgchr1	1296	0	0	0	0.44	0	0
FGSG_01478	Fgchr1	2013	16.48	17.75	21.19	10.83	10.45	11.172
FGSG_01479	Fgchr1	546	9.63	12.37	16.27	8.35	8.47	2.94207
FGSG_01480	Fgchr1	1359	13.54	13.79	22.79	19.09	22.39	25.4792
FGSG_01481	Fgchr1	1212	36.56	37.36	30.47	19.41	18.34	21.7953
FGSG_01482	Fgchr1	1962	0.19	0.12	0	0.07	0.15	0
FGSG_01483	Fgchr1	3243	0.62	1.08	0.36	0	0.14	0
FGSG_01484	Fgchr1	1653	0.3	0.63	0.64	0.17	0	0
FGSG_01485	Fgchr1	942	8.5	11.99	40.94	152.38	172.94	114.253
FGSG_01486	Fgchr1	1410	20.33	22.37	24.04	59.85	51.42	55.571
FGSG_01487	Fgchr1	321	19.5	22.48	30.58	57.28	52.05	66.1675
FGSG_01488	Fgchr1	3435	2.33	2.1	1.39	16.31	17.98	4.7804
FGSG_01489	Fgchr1	327	8.42	9.26	3.93	8.72	8.67	26.1997
FGSG_01490	Fgchr1	927	23.09	21.47	21.69	20.14	27.36	17.1362
FGSG_01491	Fgchr1	1206	2.59	2.61	4.36	27.66	26.47	3.40395
FGSG_01492	Fgchr1	324	0.39	0	0	0	0	0.550881
FGSG_01493	Fgchr1	330	7.59	7.41	8.85	6.91	7.69	22.1755
FGSG_01494	Fgchr1	393	4.14	4.44	7.43	1.09	1.52	2.72497
FGSG_01495	Fgchr1	789	6.82	5.31	5.78	27.82	23.63	36.6472
FGSG_01496	Fgchr1	1665	315.64	223.87	146.36	4.28	4.39	1.92957
FGSG_01497	Fgchr1	5274	2.47	2.78	2.99	17.08	13.35	6.3624
FGSG_01498	Fgchr1	1890	17.48	18.72	13.3	14.25	14.92	30.8808
FGSG_01499	Fgchr1	1107	242.07	242.28	199.54	205.13	142.04	45.6291
FGSG_01500	Fgchr1	318	0	0	0	0	0	0
FGSG_01501	Fgchr1	3321	75.3	73.33	73.76	16.18	13.93	6.50309
FGSG_01502	Fgchr1	834	11.11	11.86	23.68	59.31	56.35	65.7015
FGSG_01503	Fgchr1	1050	73.07	74.39	70.12	24.44	30.4	27.7078
FGSG_01504	Fgchr1	372	419.22	333.58	311.03	2343.95	2510.02	5382.39
FGSG_01505	Fgchr1	534	26.49	22.89	28.01	72.61	71.24	76.5415
FGSG_01506	Fgchr1	1584	3.63	4.63	5.46	14.85	11.02	15.2118
FGSG_01507	Fgchr1	651	20.57	28.43	17.59	8.54	7.79	4.11257
FGSG_01508	Fgchr1	1017	32	38.23	31.49	59.99	59.85	94.9466
FGSG_01509	Fgchr1	774	883.24	773.95	652.32	5872.15	6739.59	5241.57
FGSG_01510	Fgchr1	5334	3.21	3.16	2.52	8.93	7.86	2.44272
FGSG_01511	Fgchr1	1386	4.79	5.63	9.02	31.06	28.95	61.8132
FGSG_01512	Fgchr1	498	0.75	0	0.47	0	0	0
FGSG_01513	Fgchr1	489	26.62	20.71	43.98	1.75	2.75	6.93502
FGSG_01514	Fgchr1	693	6.5	6.89	6.91	5.14	5.81	17.7713
FGSG_01515	Fgchr1	2127	8.06	9.58	6.48	12.2	12.13	16.3633
FGSG_01516	Fgchr1	525	1217.03	925.06	798.52	5386.03	7080.6	8900.48
FGSG_01517	Fgchr1	423	1.18	1.65	1.93	2.36	6.35	0
FGSG_01518	Fgchr1	1728	0.29	0.34	0.88	0	0	0
FGSG_01519	Fgchr1	1368	24.43	26.46	25.46	33.55	32.17	31.3133
FGSG_01520	Fgchr1	861	0.87	1.89	1.22	0	0	0
FGSG_01521	Fgchr1	966	1.94	2.53	1.81	11.8	8.96	25.4979
FGSG_01522	Fgchr1	1137	12.77	12.49	9.87	44	57.21	332.011
FGSG_01523	Fgchr1	975	38.64	35.22	26.85	22.95	58.75	37.8939
FGSG_11962	Fgchr1	813	2.93	2.72	0.72	0	0	0.219539
FGSG_11963	Fgchr1	1149	8.17	7.6	3.46	0.25	0.26	0.62136
FGSG_01525	Fgchr1	1059	0.47	0.22	0.22	0.13	0	0.337083
FGSG_01526	Fgchr1	2433	93.11	102.29	137.91	12.66	9.87	14.2319
FGSG_01527	Fgchr1	1461	95.26	96.73	69.28	114.06	113.75	39.3377
FGSG_01528	Fgchr1	342	124.06	168.83	331.48	300.51	322.35	175.876
FGSG_01529	Fgchr1	534	0.23	0.65	1.31	0.53	0	0
FGSG_01530	Fgchr1	3783	13.76	13.39	19.77	14.36	10.92	15.381
FGSG_01531	Fgchr1	1152	0	0	0	1.36	1.29	0.774677
FGSG_01532	Fgchr1	1491	0.17	0.39	0	0.38	0	0.239417
FGSG_01533	Fgchr1	2289	43.2	42.77	33.7	7.41	7.23	9.27906
FGSG_01534	Fgchr1	768	62.42	47.29	31.5	31.37	28.55	134.329
FGSG_01535	Fgchr1	2226	55.27	80.17	169.9	158.81	140.34	76.4938
FGSG_01536	Fgchr1	1860	95.82	83.05	46.88	10.65	11.71	17.2728
FGSG_01537	Fgchr1	222	29.32	26.22	27.9	14.77	14.78	72.359
FGSG_01538	Fgchr1	774	6.95	9.02	7.55	6.63	13.68	5.99564
FGSG_01539	Fgchr1	3063	12.34	12.35	9.12	8.8	8.77	4.54518
FGSG_01540	Fgchr1	678	12	10.3	13.1	18.29	24.64	58.4422
FGSG_01541	Fgchr1	999	64.65	59.89	47.62	87.32	99.6	119.884
FGSG_01542	Fgchr1	654	85.93	95.94	49.86	112.03	107.44	192.131
FGSG_01543	Fgchr1	723	27.01	24.47	22.79	12.03	23.94	25.1805
FGSG_01544	Fgchr1	3150	11.84	13.19	14.92	11.22	6.87	6.74279
FGSG_11964	Fgchr1	366	43.43	54.39	44.07	85.29	81.52	115.089
FGSG_01545	Fgchr1	1620	2.09	4.6	4.18	9.94	8.84	13.8822
FGSG_01546	Fgchr1	429	0.29	0.27	0	0.66	1.04	0
FGSG_01547	Fgchr1	1893	15.47	18.26	15.62	170.33	151.78	42.6178
FGSG_01548	Fgchr1	1365	134.97	146.51	110.37	72.06	67.1	26.021
FGSG_01549	Fgchr1	1293	1.94	2.43	2.8	2.43	2.77	0.41412
FGSG_01550	Fgchr1	432	6.95	7.28	9.74	8.91	18.99	4.95793
FGSG_01551	Fgchr1	2031	1.79	1.95	2.13	19.79	20.13	6.23952
FGSG_01552	Fgchr1	609	30.42	33.64	43.18	91.75	90.88	185.226
FGSG_01553	Fgchr1	3714	96.35	98.26	34.65	62.33	65.27	17.589
FGSG_01554	Fgchr1	2421	56.76	64.48	51.32	12.54	16.27	15.7032
FGSG_11965	Fgchr1	606	1.45	2.5	3.09	0	0.25	0
FGSG_01555	Fgchr1	1707	627.12	681.68	758.14	96.95	75.95	57.5085
FGSG_01556	Fgchr1	1836	6.07	6.09	2.04	2.95	2.28	6.22172
FGSG_01557	Fgchr1	1782	37.08	36.52	98.51	1.92	4.27	2.50401
FGSG_01558	Fgchr1	4533	95.09	92.09	63.09	19.75	18.1	14.4899
FGSG_01559	Fgchr1	855	1.17	0.82	0.96	0.83	1.74	2.29631
FGSG_01560	Fgchr1	1281	23.25	24.63	32.02	33.61	37.38	82.3458
FGSG_01561	Fgchr1	4089	71.87	77.15	118.33	7.88	9.05	11.9165
FGSG_01562	Fgchr1	1575	56.58	57.21	37.03	39.1	37.6	42.2699
FGSG_01563	Fgchr1	2553	0.25	0.27	0.09	0.17	0.06	0.279648
FGSG_01564	Fgchr1	2544	54.22	40.68	40.47	3.7	2.35	1.75399
FGSG_01565	Fgchr1	447	0.84	1.04	0.26	0	0	0
FGSG_01566	Fgchr1	486	1.03	2.16	3.37	0.29	0	0
FGSG_01567	Fgchr1	1062	29.93	27.73	30.59	15.7	16.72	55.6297
FGSG_11966	Fgchr1	3099	36.47	38.31	32.47	36.52	36.73	35.0175
FGSG_11967	Fgchr1	1590	25.11	30.16	16.1	8.34	11.07	18.9711
FGSG_01569	Fgchr1	2748	0.41	0.25	0.64	1.14	0.87	0.714462
FGSG_01570	Fgchr1	1140	1.21	0.82	2.15	1.13	1.18	0
FGSG_01571	Fgchr1	2256	40.06	41.28	43.1	0.51	0.6	0.474696
FGSG_01572	Fgchr1	1707	19.43	18.21	40.74	16.53	17.83	51.7577
FGSG_01573	Fgchr1	1341	66.17	59.72	38.43	52.3	58.18	38.8649
FGSG_01574	Fgchr1	1047	36.94	45.92	48	54.59	61.7	67.8484
FGSG_11968	Fgchr1	708	75.49	83.53	66.53	25.37	32.03	18.4032
FGSG_11969	Fgchr1	1506	45.88	44.14	29.33	11.64	11.09	12.0887
FGSG_11970	Fgchr1	1092	60.52	61.51	98.25	108.34	84.97	104.443
FGSG_01575	Fgchr1	1638	28.81	25.37	29.04	62.74	54.74	55.4635
FGSG_01576	Fgchr1	1092	5.73	5.33	4.28	5.74	0.55	0
FGSG_01577	Fgchr1	2013	2.3	2.14	1.45	1.98	1.78	2.12799
FGSG_01578	Fgchr1	1119	0	0	0.1	0	0	0
FGSG_01579	Fgchr1	444	8.46	4.98	20.01	0	0	0
FGSG_01580	Fgchr1	873	4.59	4.4	5.22	0	0	0
FGSG_01581	Fgchr1	1605	74.86	64.41	58.25	17.94	17.2	16.9033
FGSG_01582	Fgchr1	3834	1.14	2.13	2.47	0.71	0.39	0.465533
FGSG_01583	Fgchr1	1554	0.16	0.15	0	0.18	0	0
FGSG_01584	Fgchr1	1677	0	0	0	0	0	0
FGSG_01585	Fgchr1	705	4.44	2.64	5.3	2.02	2.96	1.01268
FGSG_01586	Fgchr1	990	1.52	0.71	0.47	1.73	1.05	3.78606
FGSG_01587	Fgchr1	2079	10.41	6.78	4.05	1.44	0.86	4.29258
FGSG_11971	Fgchr1	279	0	0	0.42	0.51	0.53	0.639733
FGSG_01588	Fgchr1	2175	14.27	14.4	38.58	3469.51	2642.82	313.396
FGSG_01589	Fgchr1	6264	0.12	0.26	0.13	0.27	0.05	0.113975
FGSG_01590	Fgchr1	1419	3.79	5.33	2.06	5.63	4.42	7.42117
FGSG_01591	Fgchr1	876	947.13	940.04	644.81	1795.32	1587.87	1302.37
FGSG_11972	Fgchr1	384	0	0	0	0	0	0
FGSG_01592	Fgchr1	2226	59.99	62.96	26.41	50.08	63.4	29.9881
FGSG_01593	Fgchr1	1401	0.89	2.66	3.17	0	0	0.254797
FGSG_11973	Fgchr1	1458	0.17	0.72	0.4	0	0	0.244836
FGSG_01594	Fgchr1	492	0.25	0	1.66	214.98	118.25	481.403
FGSG_01595	Fgchr1	822	0	0.28	2.84	224.92	164.79	25.622
FGSG_01596	Fgchr1	1194	0.1	0.29	0.2	1.19	3.87	6.1289
FGSG_01597	Fgchr1	1236	0.61	1.13	0.38	0.69	0	0.722029
FGSG_01598	Fgchr1	3309	0	0	0	0	0	0
FGSG_01599	Fgchr1	4158	9.63	7.98	6.46	1.75	1.9	2.40385
FGSG_11974	Fgchr1	1866	0	0	0.13	0.69	0.16	0.573908
FGSG_11975	Fgchr1	951	0.53	0	0.98	0.9	1.41	0.563046
FGSG_11976	Fgchr1	1701	58.13	61.25	35.52	37.38	49.46	15.4247
FGSG_11977	Fgchr1	579	78.47	78.01	145.94	343.44	386.22	340.325
FGSG_01602	Fgchr1	1350	10.75	13.97	10.99	12.04	13.7	4.49519
FGSG_01603	Fgchr1	1767	0	0.26	0.99	0.16	0.51	0
FGSG_01604	Fgchr1	2916	39.27	43.67	55.63	329.77	261.02	121.561
FGSG_11978	Fgchr1	3048	73.75	78.41	75	22.26	15.37	9.77923
FGSG_11979	Fgchr1	2331	80.06	73.26	54.75	18.83	21.95	23.354
FGSG_01605	Fgchr1	1170	47.28	47.36	67.43	145.59	141.79	225.777
FGSG_01606	Fgchr1	3363	17.9	20.94	17.17	20.01	18.85	8.70402
FGSG_01607	Fgchr1	1128	0.55	0.31	0.31	0.25	0.4	0
FGSG_01608	Fgchr1	1113	1.8	0.94	1.47	0	0.13	0
FGSG_01609	Fgchr1	1446	12.46	12.48	12.2	0.99	1.75	4.69049
FGSG_01610	Fgchr1	1020	30.06	27.05	29.68	4.19	4.97	3.84969
FGSG_01611	Fgchr1	873	2.44	2.4	3.48	8.82	8.03	21.2629
FGSG_01612	Fgchr1	2835	3.58	3.49	7.17	20.21	19.36	31.9826
FGSG_01613	Fgchr1	1158	85.49	86.25	73.17	33.24	34.27	64.2733
FGSG_01614	Fgchr1	2574	4.04	3.8	4.4	1.94	1.97	2.98169
FGSG_01615	Fgchr1	945	15.1	17.37	16.2	5.88	7.58	10.0103
FGSG_01616	Fgchr1	1119	1.01	0.52	0.21	2.42	1.47	1.75455
FGSG_01617	Fgchr1	396	0.63	0	0	2.16	4.14	6.76082
FGSG_11980	Fgchr1	867	45.76	66.73	84.25	8.88	8.09	2.67625
FGSG_11981	Fgchr1	666	46.23	48.77	64.93	6.21	5.82	0.535993
FGSG_01618	Fgchr1	894	3.08	3.52	4.84	6.22	7.34	7.58663
FGSG_01619	Fgchr1	2496	12.49	13.94	19.24	6.57	10.46	13.8727
FGSG_01620	Fgchr1	1071	58.9	60.32	52.49	42.72	29.67	72.1608
FGSG_01621	Fgchr1	1008	2.24	1.04	0.35	0.71	0.15	0.354138
FGSG_01622	Fgchr1	294	25.12	40.78	26.63	63.51	70.02	245.266
FGSG_01623	Fgchr1	573	136.96	115.6	89.75	51.5	63.01	67.2825
FGSG_01624	Fgchr1	648	115.89	148.74	232.85	144.96	148.49	83.734
FGSG_01626	Fgchr1	801	0	0.29	0	0.53	0	0
FGSG_01627	Fgchr1	435	54.96	74.13	54.54	101.91	80.59	144.43
FGSG_01628	Fgchr1	330	26.93	31.75	16.29	9.5	9.95	6.49038
FGSG_01629	Fgchr1	1869	67.9	87.88	84.73	64.68	66.89	5.92087
FGSG_01630	Fgchr1	1089	8.39	8.12	9.23	27.75	22.88	25.0765
FGSG_01631	Fgchr1	1032	0.24	0.23	1.36	0	0.58	0
FGSG_01632	Fgchr1	4788	94.39	107.32	93.37	58.5	55.87	20.8755
FGSG_01633	Fgchr1	432	42.59	49.58	39.77	28.05	39.71	33.0529
FGSG_01634	Fgchr1	3462	3.9	2.99	3.71	58.8	51.97	29.0774
FGSG_01635	Fgchr1	1161	0.32	0.2	0	0.74	2.44	4.9195
FGSG_01636	Fgchr1	1626	2.77	2.22	2.16	8.42	10.18	11.1965
FGSG_11982	Fgchr1	330	0	0	2.83	2.59	0	5.94952
FGSG_01637	Fgchr1	1329	23.17	20.67	19.17	14.69	16.16	9.93825
FGSG_01638	Fgchr1	2946	13.81	14.3	8.89	10.5	10.08	3.63514
FGSG_01639	Fgchr1	825	18.36	16.37	42.36	14.51	5.79	23.149
FGSG_01640	Fgchr1	1422	4.93	5.81	13.64	13.23	14.69	7.28
FGSG_01641	Fgchr1	3096	1335.69	978.8	762.21	48.44	49.68	30.2088
FGSG_01642	Fgchr1	1200	19.4	16.78	20.26	11.28	15.54	10.1142
FGSG_01643	Fgchr1	1188	222.93	248.59	165.87	310.05	352.49	101.412
FGSG_01644	Fgchr1	3144	12.46	12.14	12.04	6.62	5.6	4.59839
FGSG_01645	Fgchr1	5406	21.37	24.96	18.72	6.62	4.99	1.38668
FGSG_01646	Fgchr1	1848	44.7	37.17	25.36	6.63	5.57	5.50524
FGSG_01647	Fgchr1	3000	73.01	64.8	71.72	15.01	11.19	3.27223
FGSG_01648	Fgchr1	1533	17.31	15.11	18.91	60.81	43.4	79.521
FGSG_01649	Fgchr1	951	0.66	0.49	0	0	0	0
FGSG_01650	Fgchr1	2427	3.97	3.74	3.52	1.7	1.41	2.50042
FGSG_01651	Fgchr1	1101	2.84	1.69	1.8	0.52	0.54	1.45901
FGSG_01652	Fgchr1	837	5.98	1.81	5.72	1.7	3.92	2.13244
FGSG_01653	Fgchr1	792	91.18	81.57	70.98	177.46	238.84	233.248
FGSG_01654	Fgchr1	1533	18.78	21.03	19.9	30.13	29.1	23.0529
FGSG_01655	Fgchr1	231	559.16	902.04	580.32	1496.41	1746.27	610.405
FGSG_01656	Fgchr1	3285	47.21	48.94	30.31	44.82	42.05	24.0154
FGSG_01657	Fgchr1	834	6.3	4.89	7.85	9.06	7.33	13.6967
FGSG_01658	Fgchr1	2010	24.41	19.58	13.61	13.69	15.22	16.4278
FGSG_01659	Fgchr1	891	12.92	9.41	10.62	4.8	5.69	13.4215
FGSG_01660	Fgchr1	780	710.36	689.95	469.59	0	0	0
FGSG_01661	Fgchr1	1143	0.22	0	0	0	0.91	0.156155
FGSG_01662	Fgchr1	1638	0.53	0.28	0.21	0	0	0
FGSG_01663	Fgchr1	495	16.69	13.64	12.99	5.76	6.93	3.60577
FGSG_01664	Fgchr1	1542	2.68	2.04	0.76	0.74	0.87	0.578747
FGSG_01665	Fgchr1	2484	26.35	31.59	36.65	63.64	64.56	22.634
FGSG_01666	Fgchr1	1140	8.45	14.4	9.02	6.88	9.16	24.4243
FGSG_01667	Fgchr1	576	385.04	456.74	371.11	385.56	439.52	347.365
FGSG_01668	Fgchr1	1284	1.66	4.17	3	0.22	0.7	1.66809
FGSG_01669	Fgchr1	624	1.81	1.49	0.94	0.69	0.72	0.572069
FGSG_01670	Fgchr1	432	35.35	24.79	37.61	105.92	125.7	134.69
FGSG_01671	Fgchr1	915	105.74	109.67	163.11	102.35	92.77	60.8606
FGSG_11983	Fgchr1	447	0.28	0.26	0	0	0.33	0
FGSG_01672	Fgchr1	1038	12.66	13.79	17	461.28	320.64	672.33
FGSG_01673	Fgchr1	855	584.08	510.7	687.02	0.33	0.35	0
FGSG_01674	Fgchr1	480	10427.9	10452.8	16551.2	0	0.31	0
FGSG_01675	Fgchr1	1722	433.99	487.27	544.19	232.86	177.77	64.0558
FGSG_01676	Fgchr1	324	0	0	0.36	0	0	0
FGSG_01677	Fgchr1	1452	0	0	0	0	0.21	0.245848
FGSG_01678	Fgchr1	975	0.26	0	0	0	0	0
FGSG_01679	Fgchr1	1380	1.45	0.67	1.95	0.83	0.32	0.129337
FGSG_01680	Fgchr1	4878	0.18	0.12	1.44	0.32	0.12	0.182949
FGSG_01681	Fgchr1	1989	2.39	2.63	3.88	20.14	15.3	18.7549
FGSG_11984	Fgchr1	1305	0.96	0.89	1.43	0.22	0	0.136771
FGSG_11985	Fgchr1	636	3.74	2.56	3.86	1.34	1.88	1.96446
FGSG_11986	Fgchr1	1524	2.22	2.83	1.46	1.12	1.17	0.351349
FGSG_11987	Fgchr1	1569	0.16	0.15	3.28	0.18	0	0
FGSG_11988	Fgchr1	3843	7	6.12	4.71	4.12	3.61	2.69377
FGSG_11989	Fgchr1	3612	0.21	0.06	1.04	0.16	0	0
FGSG_01685	Fgchr1	1866	1.68	1.12	1.44	0	0	0
FGSG_01686	Fgchr1	1086	0	0.21	0.43	0.39	0	0.493054
FGSG_01687	Fgchr1	921	3.81	3.92	2.03	1.55	1.78	6.58904
FGSG_01688	Fgchr1	717	0.87	1.79	0.16	0	0.42	0.497868
FGSG_01689	Fgchr1	393	1.91	5.04	4.16	13.78	9.49	6.81242
FGSG_01690	Fgchr1	5091	11.11	11.94	8.45	28.64	20.86	7.99346
FGSG_01691	Fgchr1	2031	3.45	3.55	2.19	2.88	4.92	2.02125
FGSG_01692	Fgchr1	546	19.71	22.39	23.33	40.99	43.99	61.4566
FGSG_01693	Fgchr1	4176	4.47	4.18	5.09	1.74	1.75	0.470149
FGSG_01694	Fgchr1	822	2.13	0.57	1.28	44.39	55.17	38.8673
FGSG_01695	Fgchr1	396	0	0	0	0	0	0
FGSG_01696	Fgchr1	417	0	0	0	4.79	3.94	10.2725
FGSG_11990	Fgchr1	957	0	0	0	1.94	6.24	3.35709
FGSG_11991	Fgchr1	1065	116.93	75.2	33.8	14.99	15.69	81.6173
FGSG_01698	Fgchr1	1245	191.61	214.4	129.83	5.38	5.39	5.44775
FGSG_01699	Fgchr1	2163	8.1	7.59	3.67	9.03	9.66	14.7706
FGSG_01700	Fgchr1	1491	2.01	1.64	1.8	0	1.2	3.47155
FGSG_01701	Fgchr1	798	30.27	29.76	34.27	8.75	8.04	12.5253
FGSG_01702	Fgchr1	1767	14.45	13.7	20.97	24.77	28.96	23.0304
FGSG_01703	Fgchr1	2559	16.29	17.6	12.97	16.54	17.72	21.6219
FGSG_11992	Fgchr1	1002	1.75	3.25	2.1	10.67	13.85	19.238
FGSG_11993	Fgchr1	798	38.9	31.66	22.12	7.68	5.98	20.3536
FGSG_01705	Fgchr1	1566	34.77	32.19	19.33	2.46	0.76	5.35685
FGSG_01706	Fgchr1	456	1.65	1.53	1.28	0	0	0
FGSG_01707	Fgchr1	873	0	0.27	0	0	0	0
FGSG_01708	Fgchr1	1044	5.51	6.58	8.62	21.71	19.58	46.1601
FGSG_11994	Fgchr1	1182	23.3	20.98	20.37	13.87	13.5	21.2914
FGSG_11995	Fgchr1	1854	1.35	2.32	2.46	1.08	1.37	2.31049
FGSG_01710	Fgchr1	1719	19.51	21.4	10.13	6.8	6.34	9.34479
FGSG_01711	Fgchr1	1776	35.8	33.36	10.73	0	0	0
FGSG_01712	Fgchr1	1545	262.63	240.05	124.67	1.85	2.99	1.96392
FGSG_01713	Fgchr1	1611	11.89	9.68	6.31	81.32	50.38	155.884
FGSG_01714	Fgchr1	552	0	0	0.21	0	0	0
FGSG_11996	Fgchr1	1080	3.01	3.66	1.95	1.19	1.8	0.991586
FGSG_11997	Fgchr1	432	8.11	5.66	3.79	2.31	2.07	2.89213
FGSG_01717	Fgchr1	1689	0.52	0.55	2.15	42.96	49.37	17.8591
FGSG_01718	Fgchr1	759	0	0	0	0	0	0
FGSG_01719	Fgchr1	621	0	0	0	0	0	0
FGSG_11998	Fgchr1	2601	0	0	0	0.11	0	0.137244
FGSG_11999	Fgchr1	1458	0	0	0	0	0.1	0.979344
FGSG_12000	Fgchr1	339	0	0	0	0.84	0.88	0.526506
FGSG_01722	Fgchr1	1542	0	0	0	0	0	0
FGSG_01723	Fgchr1	456	0	0	0	0	0	0
FGSG_01724	Fgchr1	1998	0.75	1.05	0.88	0.71	2.02	1.42931
FGSG_01725	Fgchr1	3510	2.21	2.09	2.63	0.81	0.77	0.762759
FGSG_01726	Fgchr1	1158	0	0	0	0.25	0.26	0
FGSG_01727	Fgchr1	1398	0	0.17	0	0	0	0
FGSG_01728	Fgchr1	975	0	0.24	0.24	0.58	1.07	0.91531
FGSG_01729	Fgchr1	1011	0	0	0	0	0	0
FGSG_01730	Fgchr1	1065	8.93	6.12	2.41	3.88	3.92	6.87127
FGSG_01731	Fgchr1	2109	31.69	31.46	24.22	8.85	7	13.964
FGSG_12001	Fgchr1	369	8.82	9.46	4.43	1.55	2.02	3.86961
FGSG_12002	Fgchr1	1926	44.12	33.36	19.48	5.25	5.65	5.83831
FGSG_12003	Fgchr1	1521	87.47	73.24	42.19	4.4	3.24	4.4592
[truncated: 11,326 more rows]
