# Supplementary material for: Relocation of genes generates non-conserved chromosomal segments in Fusarium graminearum that show distinct and co-regulated gene expression patterns
Source: BMC Genomics. 2014 Mar 13;15(1):191. doi: 10.1186/1471-2164-15-191 (PMC4022177; doi:10.1186/1471-2164-15-191)
Supplement: Supplementary file 4 — Additional file 4: Putative orthologs of Fusarium graminearum genes in F. verticillioides and F. oxysporum . All predicted genes of F. graminearum were matched to their orthologs in both F. verticillioides and F. oxysporum by using BLASTn. (XLS 2 MB) [file 12864_2013_7029_MOESM4_ESM.xls]

## Sheet: Sheet1
Table S2 Putative orthologs of Fusarium graminearum genes in F. verticillioides and F. oxysporum
1 Genes are ordered according to their locations on all of the four chromosomes of Fusarium graminearum
GeneID1	Chromosome	BLAST against Fusarium verticillioides			BLAST against Fusarium oxysporum
		Chromosome	Orthologous genes in F. verticillioides	p value	Chromosome	Orthologous genes in F. oxysporum	p value
FGSG_11641	Fgchr1
FGSG_11605	Fgchr1
FGSG_11642	Fgchr1
FGSG_11643	Fgchr1
FGSG_11600	Fgchr1	Fvchr 6	FVEG_01775	2.71e-15
FGSG_11601	Fgchr1
FGSG_00001	Fgchr1
FGSG_00002	Fgchr1
FGSG_11644	Fgchr1
FGSG_00003	Fgchr1	Fvchr 10	FVEG_13663	1.74e-119	Fochr 11	FOXG_16576	1.31e-157
FGSG_00004	Fgchr1
FGSG_00005	Fgchr1	Fvchr 10	FVEG_08681	2.09e-22	Fochr 11	FOXG_09800	2.36e-19
FGSG_00006	Fgchr1	Fvchr 11	FVEG_13080	8.49e-36	unassembled	FOXG_17504	1.5e-31
FGSG_00007	Fgchr1
FGSG_11645	Fgchr1	Fvchr 2	FVEG_03624	2.83e-15	Fochr 2	FOXG_05751	2.38e-25
FGSG_11646	Fgchr1
FGSG_11647	Fgchr1
FGSG_00009	Fgchr1
FGSG_00010	Fgchr1
FGSG_00011	Fgchr1	Fvchr 5	FVEG_09363	2.56e-47	Fochr 7	FOXG_10703	1.66e-73
FGSG_00012	Fgchr1	Fvchr 4	FVEG_11857	4.72e-115	Fochr 12	FOXG_13427	2.94e-101
FGSG_00013	Fgchr1	Fvchr 8	FVEG_13929	2.97e-36	Fochr 12	FOXG_13471	2.08e-68
FGSG_11648	Fgchr1
FGSG_11649	Fgchr1
FGSG_00014	Fgchr1	Fvchr 2	FVEG_03458	0
FGSG_00015	Fgchr1	Fvchr 2	FVEG_03459	0
FGSG_11650	Fgchr1
FGSG_00016	Fgchr1	Fvchr 2	FVEG_03460	0
FGSG_00017	Fgchr1
FGSG_00018	Fgchr1	Fvchr 6	FVEG_13290	1.35e-46	Fochr 8	FOXG_15821	3.22e-66
FGSG_00019	Fgchr1
FGSG_00020	Fgchr1
FGSG_00021	Fgchr1
FGSG_11651	Fgchr1
FGSG_11652	Fgchr1	Fvchr 2	FVEG_05886	2.7e-10	unassembled	FOXG_17658	8.33e-14
FGSG_00023	Fgchr1	Fvchr 11	FVEG_10542	5.58e-110	Fochr 13	FOXG_11962	4.87e-123
FGSG_00024	Fgchr1	Fvchr 1	FVEG_09854	3.67e-10	Fochr 1	FOXG_10955	2.05e-24
FGSG_00025	Fgchr1	Fvchr 11	FVEG_10694	2.54e-09
FGSG_00026	Fgchr1	Fvchr 11	FVEG_10693	3.41e-17	Fochr 13	FOXG_12120	5.8e-10
FGSG_00027	Fgchr1	Fvchr 11	FVEG_10603	1.29e-13
FGSG_00028	Fgchr1	Fvchr 8	FVEG_13433	3.2e-130	Fochr 12	FOXG_14607	5.06e-154
FGSG_00029	Fgchr1
FGSG_00030	Fgchr1
FGSG_00031	Fgchr1
FGSG_00032	Fgchr1
FGSG_00033	Fgchr1
FGSG_00034	Fgchr1	Fvchr 10	FVEG_08587	2.6e-58
FGSG_11653	Fgchr1	Fvchr 10	FVEG_08588	0	Fochr 11	FOXG_09826	2.05e-06
FGSG_11654	Fgchr1
FGSG_00036	Fgchr1
FGSG_11655	Fgchr1
FGSG_11656	Fgchr1
FGSG_00038	Fgchr1
FGSG_00039	Fgchr1	Fvchr 9	FVEG_10073	1.23e-06	Fochr 10	FOXG_11747	5.89e-09
FGSG_00040	Fgchr1
FGSG_11657	Fgchr1
FGSG_11658	Fgchr1
FGSG_11659	Fgchr1
FGSG_11660	Fgchr1
FGSG_00043	Fgchr1
FGSG_00044	Fgchr1
FGSG_00045	Fgchr1
FGSG_00046	Fgchr1
FGSG_00047	Fgchr1
FGSG_00048	Fgchr1
FGSG_00049	Fgchr1
FGSG_11661	Fgchr1
FGSG_00050	Fgchr1	Fvchr 2	FVEG_03502	1.17e-06	Fochr 2	FOXG_05648	3.47e-07
FGSG_00051	Fgchr1	Fvchr 7	FVEG_06618	4.14e-22
FGSG_00052	Fgchr1
FGSG_00053	Fgchr1	Fvchr 10	FVEG_13815	2.62e-08
FGSG_00054	Fgchr1
FGSG_00055	Fgchr1				Fochr 14	FOXG_14153	6.52e-20
FGSG_00056	Fgchr1
FGSG_11662	Fgchr1
FGSG_11663	Fgchr1	Fvchr 7	FVEG_06546	4.48e-11	Fochr 9	FOXG_08927	7.9e-07
FGSG_11664	Fgchr1
FGSG_11665	Fgchr1
FGSG_11666	Fgchr1
FGSG_11667	Fgchr1
FGSG_00058	Fgchr1	Fvchr 1	FVEG_00137	1.03e-103	Fochr 1	FOXG_01351	8.08e-145
FGSG_00059	Fgchr1	Fvchr 1	FVEG_00116	1.07e-36	Fochr 1	FOXG_01367	1.09e-24
FGSG_00060	Fgchr1	Fvchr 2	FVEG_03525	5.47e-07
FGSG_00061	Fgchr1	Fvchr 2	FVEG_03524	1.14e-07
FGSG_00062	Fgchr1
FGSG_00063	Fgchr1				Fochr 5	FOXG_15174	6.16e-07
FGSG_00064	Fgchr1
FGSG_11668	Fgchr1
FGSG_00065	Fgchr1	Fvchr 1	FVEG_00100	3.55e-47
FGSG_00066	Fgchr1	Fvchr 1	FVEG_00098	1.52e-49
FGSG_00067	Fgchr1	Fvchr 1	FVEG_00095	0
FGSG_00068	Fgchr1	Fvchr 1	FVEG_00004	2.18e-96
FGSG_00069	Fgchr1	Fvchr 1	FVEG_00005	9.12e-40
FGSG_00070	Fgchr1	Fvchr 1	FVEG_00006	1.77e-179
FGSG_00071	Fgchr1
FGSG_00072	Fgchr1	Fvchr 2	FVEG_03669	5.86e-12	Fochr 2	FOXG_05799	4.25e-10
FGSG_00073	Fgchr1
FGSG_00074	Fgchr1	Fvchr 10	FVEG_08314	1.14e-161
FGSG_00075	Fgchr1	Fvchr 3	FVEG_12641	6.81e-28	Fochr 5	FOXG_15323	3.53e-36
FGSG_00076	Fgchr1	Fvchr 3	FVEG_12640	5.59e-53	Fochr 5	FOXG_15322	2.32e-43
FGSG_00077	Fgchr1	Fvchr 3	FVEG_12639	2.26e-11	Fochr 5	FOXG_15321	1.09e-13
FGSG_00078	Fgchr1	Fvchr 3	FVEG_12638	7.45e-21	Fochr 5	FOXG_15320	4.32e-38
FGSG_00079	Fgchr1	Fvchr 3	FVEG_12637	5.01e-28	Fochr 5	FOXG_15319	1.34e-93
FGSG_00080	Fgchr1	Fvchr 3	FVEG_12636	5.38e-12	Fochr 5	FOXG_15318	1.54e-09
FGSG_00081	Fgchr1	Fvchr 3	FVEG_12635	3.17e-15	Fochr 5	FOXG_15317	1.53e-17
FGSG_00082	Fgchr1
FGSG_00083	Fgchr1
FGSG_00084	Fgchr1				Fochr 4	FOXG_17747	1.46e-145
FGSG_00085	Fgchr1				Fochr 4	FOXG_03882	0
FGSG_11669	Fgchr1				Fochr 4	FOXG_03881	0
FGSG_11670	Fgchr1				Fochr 4	FOXG_03880	4.98e-29
FGSG_00087	Fgchr1	Fvchr 8	FVEG_07761	9.42e-18	Fochr 11	FOXG_10234	8.57e-71
FGSG_11671	Fgchr1	Fvchr 8	FVEG_07762	3.88e-18
FGSG_11672	Fgchr1
FGSG_00089	Fgchr1	Fvchr 3	FVEG_12625	2.54e-26	Fochr 5	FOXG_15309	3.33e-35
FGSG_00090	Fgchr1	Fvchr 3	FVEG_12628	1.3e-09	Fochr 5	FOXG_15310	6.27e-12
FGSG_00091	Fgchr1	Fvchr 3	FVEG_12629	1.5e-53	Fochr 5	FOXG_15311	1.31e-66
FGSG_11673	Fgchr1	Fvchr 3	FVEG_12631	1.82e-09	Fochr 5	FOXG_15313	5.4e-10
FGSG_00092	Fgchr1	Fvchr 3	FVEG_12630	2.38e-24	Fochr 5	FOXG_15312	6.08e-13
FGSG_00093	Fgchr1
FGSG_00094	Fgchr1
FGSG_00095	Fgchr1	Fvchr 10	FVEG_13787	6.38e-22	unassembled	FOXG_16986	1.21e-23
FGSG_00096	Fgchr1	Fvchr 1	FVEG_00057	0
FGSG_00097	Fgchr1	Fvchr 1	FVEG_00055	1.55e-53
FGSG_11674	Fgchr1
FGSG_11675	Fgchr1
FGSG_00099	Fgchr1	Fvchr 1	FVEG_00054	9.33e-106	Fochr 1	FOXG_15061	4e-62
FGSG_00100	Fgchr1				Fochr 10	FOXG_13577	3.06e-67
FGSG_00101	Fgchr1
FGSG_00102	Fgchr1	Fvchr 3	FVEG_12557	8.57e-43	Fochr 5	FOXG_15208	2.11e-28
FGSG_00103	Fgchr1	Fvchr 3	FVEG_12556	2.3e-145	Fochr 5	FOXG_15209	0
FGSG_00104	Fgchr1
FGSG_00105	Fgchr1
FGSG_11676	Fgchr1
FGSG_11677	Fgchr1				Fochr 11	FOXG_09591	3.52e-12
FGSG_11678	Fgchr1
FGSG_00107	Fgchr1	Fvchr 6	FVEG_01566	0	Fochr 8	FOXG_02732	0
FGSG_00108	Fgchr1	Fvchr 1	FVEG_00091	8.29e-43
FGSG_00109	Fgchr1	Fvchr 1	FVEG_00090	3.54e-81
FGSG_00110	Fgchr1
FGSG_00111	Fgchr1				Fochr 13	FOXG_12049	4.73e-11
FGSG_00112	Fgchr1				Fochr 13	FOXG_12050	2.22e-25
FGSG_11679	Fgchr1	Fvchr 11	FVEG_10597	2.84e-08
FGSG_00114	Fgchr1	Fvchr 6	FVEG_01732	5e-10
FGSG_00115	Fgchr1
FGSG_00116	Fgchr1	Fvchr 1	FVEG_00221	3.98e-54	Fochr 1	FOXG_01274	2.58e-43
FGSG_00117	Fgchr1	Fvchr 1	FVEG_00219	2.44e-10
FGSG_00118	Fgchr1	Fvchr 1	FVEG_00145	8.63e-92	Fochr 1	FOXG_01344	4e-91
FGSG_00119	Fgchr1
FGSG_00120	Fgchr1
FGSG_00121	Fgchr1
FGSG_00122	Fgchr1
FGSG_00123	Fgchr1
FGSG_00124	Fgchr1	Fvchr 1	FVEG_00146	2.77e-38	Fochr 1	FOXG_01343	2.24e-45
FGSG_00125	Fgchr1
FGSG_00126	Fgchr1	Fvchr 1	FVEG_00149	3.68e-18	Fochr 1	FOXG_01341	1.64e-14
FGSG_00127	Fgchr1				Fochr 5	FOXG_02323	1.04e-15
FGSG_00128	Fgchr1
FGSG_00129	Fgchr1
FGSG_00130	Fgchr1
FGSG_00131	Fgchr1
FGSG_00132	Fgchr1
FGSG_11680	Fgchr1	Fvchr 9	FVEG_11068	7.37e-10
FGSG_11681	Fgchr1	Fvchr 9	FVEG_11069	5.08e-12
FGSG_00134	Fgchr1
FGSG_00135	Fgchr1
FGSG_00136	Fgchr1	Fvchr 1	FVEG_00155	4.03e-91	Fochr 1	FOXG_01332	1.56e-112
FGSG_00137	Fgchr1	Fvchr 1	FVEG_00154	1.6e-147	Fochr 1	FOXG_01334	9.67e-168
FGSG_00138	Fgchr1	Fvchr 1	FVEG_00152	8.58e-36	Fochr 1	FOXG_01337	1.69e-40
FGSG_00139	Fgchr1	Fvchr 1	FVEG_00151	0	Fochr 1	FOXG_01338	0
FGSG_00140	Fgchr1	Fvchr 1	FVEG_00150	0	Fochr 1	FOXG_01339	0
FGSG_11682	Fgchr1
FGSG_00141	Fgchr1
FGSG_00142	Fgchr1	Fvchr 3	FVEG_12658	1.9e-10	Fochr 10	FOXG_17211	3.96e-166
FGSG_00143	Fgchr1	Fvchr 3	FVEG_12657	1.73e-30	Fochr 10	FOXG_17212	5.36e-108
FGSG_00144	Fgchr1	Fvchr 1	FVEG_00153	8.08e-50	Fochr 1	FOXG_01335	8.8e-44
FGSG_00145	Fgchr1				Fochr 5	FOXG_02534	0
FGSG_11683	Fgchr1				Fochr 5	FOXG_02533	0
FGSG_11684	Fgchr1				Fochr 5	FOXG_02532	0
FGSG_00147	Fgchr1
FGSG_00148	Fgchr1				Fochr 5	FOXG_02531	0
FGSG_11685	Fgchr1
FGSG_11686	Fgchr1				Fochr 3	FOXG_14890	0
FGSG_00150	Fgchr1	Fvchr 1	FVEG_00156	0	Fochr 1	FOXG_01331	0
FGSG_11687	Fgchr1
FGSG_00151	Fgchr1
FGSG_00152	Fgchr1	Fvchr 1	FVEG_00160	0	Fochr 1	FOXG_01327	0
FGSG_00153	Fgchr1	Fvchr 1	FVEG_00168	1.11e-67	Fochr 1	FOXG_01324	3.7e-77
FGSG_00154	Fgchr1
FGSG_11688	Fgchr1
FGSG_11689	Fgchr1
FGSG_00156	Fgchr1
FGSG_00157	Fgchr1
FGSG_00158	Fgchr1
FGSG_11690	Fgchr1
FGSG_11691	Fgchr1
FGSG_00160	Fgchr1
FGSG_00161	Fgchr1	Fvchr 11	FVEG_10759	6.54e-19	Fochr 13	FOXG_12183	2.53e-77
FGSG_00162	Fgchr1	Fvchr 11	FVEG_10760	4.61e-07	Fochr 13	FOXG_12184	9.82e-18
FGSG_00163	Fgchr1
FGSG_11692	Fgchr1
FGSG_11693	Fgchr1
FGSG_00164	Fgchr1
FGSG_00165	Fgchr1	Fvchr 1	FVEG_00179	0	Fochr 1	FOXG_01314	0
FGSG_00166	Fgchr1	Fvchr 1	FVEG_00180	0	Fochr 1	FOXG_01313	0
FGSG_11694	Fgchr1
FGSG_11695	Fgchr1
FGSG_00168	Fgchr1	Fvchr 1	FVEG_00181	2.1e-53	Fochr 1	FOXG_01312	8.69e-44
FGSG_00169	Fgchr1	Fvchr 1	FVEG_00182	3.05e-60	Fochr 1	FOXG_01311	2.06e-89
FGSG_00170	Fgchr1	Fvchr 1	FVEG_00183	6.92e-95	Fochr 1	FOXG_01310	8.13e-95
FGSG_00171	Fgchr1	Fvchr 1	FVEG_00184	4.14e-49	Fochr 1	FOXG_01309	7.05e-42
FGSG_11696	Fgchr1	Fvchr 1	FVEG_00185	7.97e-09	Fochr 1	FOXG_01308	1.05e-17
FGSG_00172	Fgchr1	Fvchr 1	FVEG_00186	2.05e-11	Fochr 1	FOXG_01307	2.68e-20
FGSG_00173	Fgchr1	Fvchr 1	FVEG_00187	2.93e-97	Fochr 1	FOXG_01306	8.39e-95
FGSG_00174	Fgchr1	Fvchr 1	FVEG_00188	2.22e-25	Fochr 1	FOXG_01305	4.38e-30
FGSG_00175	Fgchr1	Fvchr 1	FVEG_00189	0	Fochr 1	FOXG_01304	0
FGSG_00176	Fgchr1	Fvchr 1	FVEG_00190	0	Fochr 1	FOXG_01303	0
FGSG_00177	Fgchr1	Fvchr 1	FVEG_00191	0	Fochr 1	FOXG_01302	0
FGSG_11697	Fgchr1	Fvchr 1	FVEG_00192	0	Fochr 1	FOXG_01301	0
FGSG_11698	Fgchr1	Fvchr 1	FVEG_00201	4.46e-15	Fochr 1	FOXG_01294	6.08e-27
FGSG_11699	Fgchr1	Fvchr 1	FVEG_00202	1.12e-37	Fochr 1	FOXG_01293	3.19e-35
FGSG_00179	Fgchr1	Fvchr 1	FVEG_00193	1.06e-19	Fochr 1	FOXG_01300	3.03e-17
FGSG_00180	Fgchr1	Fvchr 1	FVEG_00195	1.34e-43	Fochr 1	FOXG_01299	5.56e-34
FGSG_11700	Fgchr1	Fvchr 1	FVEG_00195	8.74e-32
FGSG_00181	Fgchr1
FGSG_00182	Fgchr1	Fvchr 1	FVEG_00197	0	Fochr 1	FOXG_01298	0
FGSG_00183	Fgchr1	Fvchr 1	FVEG_00198	4.99e-78	Fochr 1	FOXG_01297	1.23e-63
FGSG_00184	Fgchr1	Fvchr 1	FVEG_00200	8e-51	Fochr 1	FOXG_01295	2.66e-97
FGSG_00185	Fgchr1	Fvchr 1	FVEG_00203	2.78e-11	Fochr 1	FOXG_01292	5.1e-10
FGSG_00186	Fgchr1	Fvchr 1	FVEG_00204	0	Fochr 1	FOXG_01291	0
FGSG_11701	Fgchr1	Fvchr 1	FVEG_00205	2.22e-13	Fochr 1	FOXG_01290	1.07e-15
FGSG_11702	Fgchr1	Fvchr 1	FVEG_00205	1.22e-24	Fochr 1	FOXG_01290	4.05e-34
FGSG_00188	Fgchr1	Fvchr 1	FVEG_00206	2.63e-174	Fochr 1	FOXG_01289	1.76e-166
FGSG_00189	Fgchr1	Fvchr 1	FVEG_00207	1.51e-25	Fochr 1	FOXG_01288	2.98e-30
FGSG_00190	Fgchr1	Fvchr 1	FVEG_00208	4.51e-64	Fochr 1	FOXG_01287	1.24e-58
FGSG_11703	Fgchr1	Fvchr 1	FVEG_00209	0	Fochr 1	FOXG_01286	0
FGSG_11704	Fgchr1
FGSG_00192	Fgchr1	Fvchr 1	FVEG_00212	0	Fochr 1	FOXG_01284	0
FGSG_00193	Fgchr1				Fochr 1	FOXG_01283	5.92e-11
FGSG_00194	Fgchr1	Fvchr 1	FVEG_00213	4.8e-41	Fochr 1	FOXG_01282	4.19e-54
FGSG_00195	Fgchr1	Fvchr 1	FVEG_00214	3.88e-69	Fochr 1	FOXG_01281	4.22e-63
FGSG_00196	Fgchr1	Fvchr 1	FVEG_00222	1.05e-116	Fochr 1	FOXG_01273	1.78e-109
FGSG_00197	Fgchr1	Fvchr 1	FVEG_00223	1.59e-71	Fochr 1	FOXG_01272	4.54e-69
FGSG_00198	Fgchr1	Fvchr 1	FVEG_00224	9.69e-126	Fochr 1	FOXG_01271	6.06e-149
FGSG_00199	Fgchr1
FGSG_00200	Fgchr1	Fvchr 1	FVEG_00217	6.85e-164	Fochr 1	FOXG_01278	3.56e-172
FGSG_00201	Fgchr1	Fvchr 1	FVEG_00216	4.38e-44	Fochr 1	FOXG_01279	1.89e-37
FGSG_11705	Fgchr1	Fvchr 10	FVEG_08851	1.43e-08	Fochr 11	FOXG_09617	4.08e-06
FGSG_11706	Fgchr1
FGSG_11707	Fgchr1
FGSG_00203	Fgchr1
FGSG_11708	Fgchr1
FGSG_11709	Fgchr1	Fvchr 1	FVEG_00215	1.83e-50	Fochr 1	FOXG_01280	6.07e-60
FGSG_00205	Fgchr1	Fvchr 8	FVEG_13489	5.97e-06
FGSG_00206	Fgchr1
FGSG_11710	Fgchr1
FGSG_00207	Fgchr1	Fvchr 1	FVEG_00263	1.6e-07
FGSG_00208	Fgchr1
FGSG_11711	Fgchr1
FGSG_11712	Fgchr1
FGSG_00209	Fgchr1
FGSG_00210	Fgchr1
FGSG_00211	Fgchr1				Fochr 1	FOXG_01236	4.6e-34
FGSG_00212	Fgchr1	Fvchr 1	FVEG_00260	5.1e-06
FGSG_00213	Fgchr1	Fvchr 1	FVEG_00254	1.98e-14	Fochr 1	FOXG_01247	2.41e-17
FGSG_00214	Fgchr1
FGSG_00215	Fgchr1
FGSG_00216	Fgchr1
FGSG_00217	Fgchr1	Fvchr 1	FVEG_00240	1.16e-11	Fochr 1	FOXG_01257	2.29e-16
FGSG_00218	Fgchr1	Fvchr 1	FVEG_00235	1.71e-43	Fochr 1	FOXG_01262	1.29e-81
FGSG_00219	Fgchr1	Fvchr 1	FVEG_00232	7.46e-22	Fochr 1	FOXG_01265	9.8e-31
FGSG_00220	Fgchr1	Fvchr 1	FVEG_00236	7.78e-127	Fochr 1	FOXG_01261	3.49e-160
FGSG_00221	Fgchr1
FGSG_00222	Fgchr1
FGSG_11713	Fgchr1	Fvchr 6	FVEG_01719	2.32e-09	unassembled	FOXG_17371	1.2e-17
FGSG_11714	Fgchr1	Fvchr 1	FVEG_00231	3.03e-07
FGSG_00224	Fgchr1
FGSG_00225	Fgchr1	Fvchr 1	FVEG_00230	1.43e-25	Fochr 1	FOXG_01266	1.55e-19
FGSG_00226	Fgchr1	Fvchr 1	FVEG_00229	4.44e-32	Fochr 1	FOXG_01267	8.77e-37
FGSG_00227	Fgchr1	Fvchr 1	FVEG_00228	3.48e-15	Fochr 1	FOXG_01268	2.34e-07
FGSG_11715	Fgchr1
FGSG_11716	Fgchr1	Fvchr 6	FVEG_01636	2.38e-93	Fochr 5	FOXG_02412	6.05e-08
FGSG_00229	Fgchr1	Fvchr 6	FVEG_01635	3.61e-11
FGSG_00230	Fgchr1
FGSG_11717	Fgchr1
FGSG_11718	Fgchr1
FGSG_00231	Fgchr1
FGSG_00232	Fgchr1
FGSG_11719	Fgchr1
FGSG_00233	Fgchr1
FGSG_00234	Fgchr1				Fochr 5	FOXG_15242	1.28e-25
FGSG_00235	Fgchr1				Fochr 8	FOXG_02655	1.71e-43
FGSG_00236	Fgchr1	Fvchr 6	FVEG_01522	4.62e-25	Fochr 8	FOXG_02654	5.05e-56
FGSG_00237	Fgchr1
FGSG_11720	Fgchr1
FGSG_11721	Fgchr1
FGSG_11722	Fgchr1
FGSG_11723	Fgchr1
FGSG_00239	Fgchr1
FGSG_11724	Fgchr1	Fvchr 1	FVEG_00271	3.81e-99	Fochr 1	FOXG_01225	2.29e-82
FGSG_00240	Fgchr1
FGSG_11725	Fgchr1
FGSG_11726	Fgchr1
FGSG_11727	Fgchr1
FGSG_00242	Fgchr1
FGSG_11728	Fgchr1
FGSG_00243	Fgchr1	Fvchr 1	FVEG_00281	3e-160	Fochr 1	FOXG_01218	1.33e-119
FGSG_11729	Fgchr1	Fvchr 1	FVEG_00282	5.71e-129	Fochr 1	FOXG_01217	8.01e-70
FGSG_11730	Fgchr1
FGSG_11731	Fgchr1
FGSG_00245	Fgchr1
FGSG_00246	Fgchr1
FGSG_00247	Fgchr1
FGSG_11732	Fgchr1
FGSG_00248	Fgchr1	Fvchr 1	FVEG_00288	0	Fochr 1	FOXG_01211	0
FGSG_00249	Fgchr1	Fvchr 1	FVEG_00289	1.13e-77	Fochr 1	FOXG_01210	4.18e-59
FGSG_11733	Fgchr1	Fvchr 1	FVEG_00290	5.06e-112	Fochr 1	FOXG_01209	7.7e-96
FGSG_11734	Fgchr1	Fvchr 1	FVEG_00290	1.84e-26	Fochr 1	FOXG_01209	1.86e-51
FGSG_00251	Fgchr1	Fvchr 1	FVEG_00291	3.69e-120	Fochr 1	FOXG_01208	8.15e-134
FGSG_00252	Fgchr1
FGSG_00253	Fgchr1
FGSG_00254	Fgchr1
FGSG_11735	Fgchr1
FGSG_00255	Fgchr1
FGSG_00256	Fgchr1
FGSG_00257	Fgchr1	Fvchr 1	FVEG_00296	0	Fochr 1	FOXG_01203	0
FGSG_00258	Fgchr1
FGSG_00259	Fgchr1	Fvchr 1	FVEG_00297	0	Fochr 1	FOXG_01202	0
FGSG_00260	Fgchr1	Fvchr 1	FVEG_00298	3.45e-12
FGSG_00261	Fgchr1	Fvchr 1	FVEG_00299	0	Fochr 1	FOXG_01201	0
FGSG_00262	Fgchr1	Fvchr 1	FVEG_00300	7.34e-70	Fochr 1	FOXG_01200	3.53e-72
FGSG_00263	Fgchr1	Fvchr 1	FVEG_00301	9.88e-90	Fochr 1	FOXG_01198	9.65e-112
FGSG_00264	Fgchr1	Fvchr 1	FVEG_00302	1.67e-79	Fochr 1	FOXG_01197	2.85e-72
FGSG_00265	Fgchr1	Fvchr 1	FVEG_00303	7.14e-83	Fochr 1	FOXG_01196	1.22e-112
FGSG_00266	Fgchr1	Fvchr 1	FVEG_00306	2.84e-55	Fochr 1	FOXG_01195	5.62e-60
FGSG_00267	Fgchr1	Fvchr 1	FVEG_00305	8.26e-21	Fochr 1	FOXG_01194	3.19e-42
FGSG_00268	Fgchr1	Fvchr 1	FVEG_00308	4.4e-16
FGSG_11736	Fgchr1	Fvchr 1	FVEG_00309	6.71e-39	Fochr 1	FOXG_01192	1.92e-36
FGSG_00269	Fgchr1	Fvchr 1	FVEG_00310	0	Fochr 1	FOXG_01191	0
FGSG_00270	Fgchr1	Fvchr 1	FVEG_00311	0	Fochr 1	FOXG_01190	0
FGSG_11737	Fgchr1
FGSG_11738	Fgchr1
FGSG_00271	Fgchr1	Fvchr 1	FVEG_00312	0	Fochr 1	FOXG_01189	0
FGSG_00272	Fgchr1	Fvchr 1	FVEG_00313	5.48e-09	Fochr 1	FOXG_01188	2.54e-08
FGSG_00273	Fgchr1
FGSG_11739	Fgchr1
FGSG_00274	Fgchr1
FGSG_00275	Fgchr1	Fvchr 1	FVEG_00331	8.47e-44	Fochr 1	FOXG_01185	2.52e-44
FGSG_00276	Fgchr1	Fvchr 1	FVEG_00332	1.28e-108	Fochr 1	FOXG_01184	2.19e-175
FGSG_00277	Fgchr1	Fvchr 1	FVEG_00333	5.4e-13	Fochr 1	FOXG_01183	9.9e-12
FGSG_00278	Fgchr1	Fvchr 1	FVEG_00334	0	Fochr 1	FOXG_01182	0
FGSG_00279	Fgchr1	Fvchr 1	FVEG_00335	2.7e-146	Fochr 1	FOXG_01181	1.81e-138
FGSG_11740	Fgchr1
FGSG_00280	Fgchr1	Fvchr 1	FVEG_00336	0	Fochr 1	FOXG_01180	0
FGSG_00281	Fgchr1	Fvchr 1	FVEG_00337	2.41e-101	Fochr 1	FOXG_01178	1.12e-100
FGSG_00282	Fgchr1	Fvchr 1	FVEG_00338	7.19e-87	Fochr 1	FOXG_01177	9.8e-99
FGSG_00283	Fgchr1	Fvchr 1	FVEG_00340	0	Fochr 1	FOXG_01176	0
FGSG_00284	Fgchr1	Fvchr 1	FVEG_00341	0	Fochr 1	FOXG_01175	0
FGSG_00285	Fgchr1
FGSG_11741	Fgchr1	Fvchr 1	FVEG_00342	6.82e-27	Fochr 1	FOXG_01174	5.3e-31
FGSG_00286	Fgchr1	Fvchr 1	FVEG_00343	2.61e-141	Fochr 1	FOXG_01172	5.35e-149
FGSG_00287	Fgchr1	Fvchr 1	FVEG_00344	0	Fochr 1	FOXG_01171	0
FGSG_00288	Fgchr1	Fvchr 1	FVEG_00345	5.87e-86	Fochr 1	FOXG_01170	4.09e-81
FGSG_00289	Fgchr1
FGSG_11742	Fgchr1	Fvchr 1	FVEG_00347	0	Fochr 1	FOXG_01168	0
FGSG_11743	Fgchr1	Fvchr 1	FVEG_00348	4.59e-130	Fochr 1	FOXG_01167	0
FGSG_00291	Fgchr1	Fvchr 1	FVEG_00349	9.53e-149	Fochr 1	FOXG_01166	2.44e-137
FGSG_00292	Fgchr1	Fvchr 1	FVEG_00350	0	Fochr 1	FOXG_01165	0
FGSG_00293	Fgchr1	Fvchr 1	FVEG_00351	0	Fochr 1	FOXG_01164	0
FGSG_00294	Fgchr1	Fvchr 1	FVEG_00352	4.77e-137	Fochr 1	FOXG_01163	3.32e-132
FGSG_00295	Fgchr1
FGSG_00296	Fgchr1	Fvchr 1	FVEG_00354	0	Fochr 1	FOXG_01161	0
FGSG_00297	Fgchr1	Fvchr 1	FVEG_00744	1.21e-159	Fochr 1	FOXG_00771	5.42e-156
FGSG_00298	Fgchr1	Fvchr 1	FVEG_00745	5.33e-118	Fochr 1	FOXG_00770	1.22e-97
FGSG_00299	Fgchr1	Fvchr 1	FVEG_00746	0	Fochr 1	FOXG_00769	0
FGSG_00300	Fgchr1	Fvchr 1	FVEG_00747	3.62e-131	Fochr 1	FOXG_00768	1.04e-128
FGSG_00301	Fgchr1	Fvchr 1	FVEG_00748	1.86e-77	Fochr 1	FOXG_00767	1.69e-93
FGSG_00302	Fgchr1	Fvchr 1	FVEG_00749	2.9e-67	Fochr 1	FOXG_00766	2.18e-68
FGSG_00303	Fgchr1	Fvchr 1	FVEG_00750	5.44e-94	Fochr 1	FOXG_00765	2.82e-102
FGSG_00304	Fgchr1	Fvchr 1	FVEG_00751	1.23e-123	Fochr 1	FOXG_00764	8.86e-122
FGSG_00305	Fgchr1	Fvchr 1	FVEG_00752	5.99e-154	Fochr 1	FOXG_00763	7.03e-154
FGSG_00306	Fgchr1	Fvchr 1	FVEG_00753	0	Fochr 1	FOXG_00762	0
FGSG_00307	Fgchr1	Fvchr 1	FVEG_00754	7.7e-36	Fochr 1	FOXG_00761	2.04e-27
FGSG_00308	Fgchr1	Fvchr 1	FVEG_00755	0	Fochr 1	FOXG_00760	0
FGSG_00309	Fgchr1	Fvchr 1	FVEG_00756	1.23e-39	Fochr 1	FOXG_00759	2.02e-66
FGSG_00310	Fgchr1	Fvchr 1	FVEG_00757	1.37e-48	Fochr 1	FOXG_00758	9.91e-47
FGSG_00311	Fgchr1	Fvchr 1	FVEG_00758	1.16e-14	Fochr 1	FOXG_00757	9.08e-19
FGSG_00312	Fgchr1	Fvchr 1	FVEG_00759	7.48e-11	Fochr 1	FOXG_00756	3.59e-13
FGSG_00313	Fgchr1	Fvchr 1	FVEG_00760	1.6e-28	Fochr 1	FOXG_00755	7.13e-25
FGSG_11744	Fgchr1
FGSG_00314	Fgchr1	Fvchr 1	FVEG_00761	5.09e-35	Fochr 1	FOXG_00754	2.12e-62
FGSG_00315	Fgchr1	Fvchr 1	FVEG_00762	8.96e-12	Fochr 1	FOXG_00753	1.13e-17
FGSG_00316	Fgchr1	Fvchr 1	FVEG_00763	4.06e-48	Fochr 1	FOXG_00751	1.5e-29
FGSG_00317	Fgchr1	Fvchr 1	FVEG_00764	8.9e-33	Fochr 1	FOXG_00750	5.02e-121
FGSG_00318	Fgchr1	Fvchr 1	FVEG_00767	1.45e-68	Fochr 1	FOXG_00749	1.05e-66
FGSG_00319	Fgchr1	Fvchr 1	FVEG_00768	8.02e-122	Fochr 1	FOXG_00748	1.36e-114
FGSG_00320	Fgchr1	Fvchr 1	FVEG_00769	1.34e-102	Fochr 1	FOXG_00747	2.45e-101
FGSG_00321	Fgchr1	Fvchr 1	FVEG_00770	5.78e-06	Fochr 1	FOXG_00746	7.31e-12
FGSG_00322	Fgchr1
FGSG_00323	Fgchr1	Fvchr 1	FVEG_00771	7.64e-141	Fochr 1	FOXG_00745	7.46e-163
FGSG_00324	Fgchr1	Fvchr 1	FVEG_00773	9.95e-160	Fochr 1	FOXG_00743	1.76e-155
FGSG_00325	Fgchr1	Fvchr 1	FVEG_00775	8.93e-15	Fochr 1	FOXG_00741	4.3e-17
FGSG_00326	Fgchr1
FGSG_00327	Fgchr1	Fvchr 1	FVEG_00778	1.8e-159	Fochr 1	FOXG_00737	0
FGSG_00328	Fgchr1	Fvchr 1	FVEG_00779	1.78e-122	Fochr 1	FOXG_00736	2.92e-149
FGSG_00329	Fgchr1	Fvchr 1	FVEG_00780	4.62e-136	Fochr 1	FOXG_00735	6.31e-148
FGSG_00330	Fgchr1	Fvchr 1	FVEG_00781	0	Fochr 1	FOXG_00734	0
FGSG_11745	Fgchr1	Fvchr 1	FVEG_00782	7.61e-170	Fochr 1	FOXG_00733	4.23e-110
FGSG_00331	Fgchr1	Fvchr 1	FVEG_00783	1.28e-09	Fochr 1	FOXG_00732	1.5e-09
FGSG_00332	Fgchr1	Fvchr 1	FVEG_00784	1.22e-156	Fochr 1	FOXG_00731	0
FGSG_00333	Fgchr1	Fvchr 1	FVEG_00786	8.74e-95	Fochr 1	FOXG_00729	4.91e-146
FGSG_00334	Fgchr1	Fvchr 1	FVEG_00787	4.39e-26	Fochr 1	FOXG_00728	2.75e-49
FGSG_00335	Fgchr1	Fvchr 1	FVEG_00788	1.8e-69	Fochr 1	FOXG_00727	2.12e-106
FGSG_00336	Fgchr1				Fochr 1	FOXG_00726	1.76e-20
FGSG_00337	Fgchr1	Fvchr 1	FVEG_00789	0	Fochr 1	FOXG_00725	0
FGSG_00338	Fgchr1	Fvchr 1	FVEG_00790	0	Fochr 1	FOXG_00724	0
FGSG_11746	Fgchr1
FGSG_11747	Fgchr1
FGSG_00339	Fgchr1	Fvchr 1	FVEG_00792	1.25e-57	Fochr 1	FOXG_00723	2.3e-56
FGSG_00340	Fgchr1	Fvchr 1	FVEG_00793	2.11e-16	Fochr 1	FOXG_00722	9.09e-10
FGSG_11748	Fgchr1
FGSG_11749	Fgchr1
FGSG_11750	Fgchr1	Fvchr 1	FVEG_00794	2.76e-12	Fochr 1	FOXG_00721	3.63e-21
FGSG_11751	Fgchr1
FGSG_11752	Fgchr1
FGSG_00342	Fgchr1	Fvchr 1	FVEG_00797	5.85e-51	Fochr 1	FOXG_00718	6.87e-51
FGSG_00343	Fgchr1	Fvchr 1	FVEG_00798	0	Fochr 1	FOXG_00717	0
FGSG_00344	Fgchr1
FGSG_00345	Fgchr1	Fvchr 1	FVEG_00799	1.55e-56	Fochr 1	FOXG_00715	2.28e-74
FGSG_11753	Fgchr1
FGSG_00346	Fgchr1	Fvchr 1	FVEG_00801	2.46e-120	Fochr 1	FOXG_00713	1.23e-162
FGSG_00347	Fgchr1	Fvchr 1	FVEG_00802	2.78e-23	Fochr 1	FOXG_00712	1.44e-31
FGSG_00348	Fgchr1	Fvchr 1	FVEG_00803	4.33e-55	Fochr 1	FOXG_00711	9.58e-69
FGSG_00349	Fgchr1	Fvchr 1	FVEG_00804	2.18e-180	Fochr 1	FOXG_00710	0
FGSG_00350	Fgchr1	Fvchr 1	FVEG_00805	2.21e-132	Fochr 1	FOXG_00709	5.47e-155
FGSG_00351	Fgchr1	Fvchr 1	FVEG_00806	5.1e-23	Fochr 1	FOXG_00708	4.13e-30
FGSG_00352	Fgchr1	Fvchr 1	FVEG_00807	2.06e-91	Fochr 1	FOXG_00707	3.02e-109
FGSG_00353	Fgchr1	Fvchr 1	FVEG_00808	1.26e-52	Fochr 1	FOXG_00706	1.59e-58
FGSG_00354	Fgchr1
FGSG_00355	Fgchr1				Fochr 1	FOXG_00703	0
FGSG_11754	Fgchr1				Fochr 1	FOXG_00702	2.05e-120
FGSG_11755	Fgchr1	Fvchr 1	FVEG_00810	4.3e-144	Fochr 1	FOXG_00701	1.06e-129
FGSG_00357	Fgchr1	Fvchr 1	FVEG_00811	3.08e-102	Fochr 1	FOXG_00700	2.15e-97
FGSG_00358	Fgchr1	Fvchr 1	FVEG_00812	1.45e-48	Fochr 1	FOXG_00699	5.2e-64
FGSG_00359	Fgchr1	Fvchr 1	FVEG_00813	0	Fochr 1	FOXG_00698	0
FGSG_00360	Fgchr1	Fvchr 1	FVEG_00815	0	unassembled	FOXG_00697	0
FGSG_00361	Fgchr1	Fvchr 1	FVEG_00815	0	Fochr 1	FOXG_00697	0
FGSG_11756	Fgchr1
FGSG_00362	Fgchr1	Fvchr 1	FVEG_00816	0	Fochr 1	FOXG_00695	0
FGSG_00363	Fgchr1	Fvchr 1	FVEG_00817	1.12e-55	Fochr 1	FOXG_00694	9.45e-66
FGSG_00364	Fgchr1	Fvchr 1	FVEG_00818	3.82e-171	Fochr 1	FOXG_00693	6.99e-170
FGSG_00365	Fgchr1	Fvchr 1	FVEG_00819	0	Fochr 1	FOXG_00692	0
FGSG_11757	Fgchr1	Fvchr 1	FVEG_00821	7.69e-14	Fochr 1	FOXG_00691	2.28e-14
FGSG_00366	Fgchr1	Fvchr 1	FVEG_00821	7.06e-132	Fochr 1	FOXG_00690	1.5e-105
FGSG_00367	Fgchr1	Fvchr 1	FVEG_00822	0	Fochr 1	FOXG_00689	0
FGSG_00368	Fgchr1	Fvchr 1	FVEG_00823	8.14e-90	Fochr 1	FOXG_00688	1.61e-94
FGSG_11758	Fgchr1
FGSG_11759	Fgchr1
FGSG_00369	Fgchr1	Fvchr 1	FVEG_00824	1.66e-161	Fochr 1	FOXG_00687	0
FGSG_00370	Fgchr1	Fvchr 1	FVEG_00825	3.32e-50	Fochr 1	FOXG_00686	4.52e-62
FGSG_00371	Fgchr1	Fvchr 1	FVEG_00826	1.8e-106	Fochr 1	FOXG_00685	8.38e-143
FGSG_00372	Fgchr1	Fvchr 1	FVEG_00827	9.33e-89	Fochr 1	FOXG_00684	1.42e-109
FGSG_00373	Fgchr1	Fvchr 1	FVEG_00828	0	Fochr 1	FOXG_00683	0
FGSG_00374	Fgchr1	Fvchr 1	FVEG_00829	6.28e-75	Fochr 1	FOXG_00682	4.4e-107
FGSG_00375	Fgchr1	Fvchr 1	FVEG_00830	2.79e-178	Fochr 1	FOXG_00681	0
FGSG_00376	Fgchr1	Fvchr 1	FVEG_00831	0	Fochr 1	FOXG_00680	0
FGSG_00377	Fgchr1
FGSG_00378	Fgchr1	Fvchr 1	FVEG_00833	1.06e-92	Fochr 1	FOXG_00678	1.8e-48
FGSG_00379	Fgchr1	Fvchr 1	FVEG_00834	3.85e-180	Fochr 1	FOXG_00677	0
FGSG_00380	Fgchr1	Fvchr 1	FVEG_00835	6.6e-127	Fochr 1	FOXG_00676	1.41e-137
FGSG_00381	Fgchr1
FGSG_00382	Fgchr1	Fvchr 1	FVEG_00838	0	Fochr 1	FOXG_00674	0
FGSG_00383	Fgchr1	Fvchr 1	FVEG_00839	1.01e-09	Fochr 1	FOXG_00673	5.24e-18
FGSG_00384	Fgchr1
FGSG_00385	Fgchr1	Fvchr 1	FVEG_00840	2.92e-91	Fochr 1	FOXG_00672	5.99e-99
FGSG_00386	Fgchr1	Fvchr 1	FVEG_00841	8.28e-24	Fochr 1	FOXG_00671	6.47e-28
FGSG_00387	Fgchr1	Fvchr 1	FVEG_00842	0	Fochr 1	FOXG_00670	0
FGSG_00388	Fgchr1	Fvchr 1	FVEG_00843	2.55e-130	Fochr 1	FOXG_00669	1.32e-138
FGSG_00389	Fgchr1	Fvchr 1	FVEG_00844	4.37e-106	Fochr 1	FOXG_00668	1.62e-87
FGSG_00390	Fgchr1	Fvchr 1	FVEG_00845	5.01e-10	Fochr 1	FOXG_00667	5.88e-10
FGSG_00391	Fgchr1
FGSG_00392	Fgchr1	Fvchr 1	FVEG_00849	2.8e-57	Fochr 1	FOXG_00663	3.28e-57
FGSG_00393	Fgchr1	Fvchr 1	FVEG_00850	7.87e-63	Fochr 1	FOXG_00662	1.5e-64
FGSG_00394	Fgchr1
FGSG_00395	Fgchr1	Fvchr 1	FVEG_00851	2.69e-174	Fochr 1	FOXG_00661	1.5e-151
FGSG_00396	Fgchr1	Fvchr 1	FVEG_00852	3.09e-13	Fochr 1	FOXG_00660	6.1e-18
FGSG_00397	Fgchr1	Fvchr 1	FVEG_00855	0	Fochr 1	FOXG_00655	0
FGSG_00398	Fgchr1	Fvchr 1	FVEG_00856	3.9e-159	Fochr 1	FOXG_00654	0
FGSG_00399	Fgchr1	Fvchr 1	FVEG_00857	8.83e-68	Fochr 1	FOXG_00653	3.16e-83
FGSG_11760	Fgchr1	Fvchr 1	FVEG_00858	1.22e-91	Fochr 1	FOXG_00652	4.7e-113
FGSG_00401	Fgchr1	Fvchr 1	FVEG_00858	1.59e-19
FGSG_00402	Fgchr1	Fvchr 1	FVEG_00859	6.2e-136	Fochr 1	FOXG_00651	1.42e-152
FGSG_00403	Fgchr1
FGSG_00404	Fgchr1	Fvchr 1	FVEG_00862	2.78e-28	Fochr 1	FOXG_00649	1.44e-36
FGSG_11761	Fgchr1
FGSG_00405	Fgchr1	Fvchr 1	FVEG_00864	6.97e-127	Fochr 1	FOXG_00647	1.02e-144
FGSG_00406	Fgchr1	Fvchr 1	FVEG_00865	6.04e-102	Fochr 1	FOXG_00646	3.51e-119
FGSG_00407	Fgchr1	Fvchr 1	FVEG_00866	7.17e-67	Fochr 1	FOXG_00645	1.91e-95
FGSG_11762	Fgchr1	Fvchr 1	FVEG_00867	1.98e-06	Fochr 1	FOXG_00644	9.51e-09
FGSG_11763	Fgchr1
FGSG_11764	Fgchr1
FGSG_00408	Fgchr1	Fvchr 1	FVEG_00869	0	Fochr 1	FOXG_00643	0
FGSG_00409	Fgchr1	Fvchr 1	FVEG_00870	1.99e-41	Fochr 1	FOXG_00642	3.03e-62
FGSG_00410	Fgchr1	Fvchr 1	FVEG_00871	0	Fochr 1	FOXG_00641	3.49e-104
FGSG_00411	Fgchr1	Fvchr 1	FVEG_00872	1.05e-26	Fochr 1	FOXG_00640	9.89e-46
FGSG_00412	Fgchr1
FGSG_00413	Fgchr1				Fochr 1	FOXG_00638	5.1e-08
FGSG_00414	Fgchr1	Fvchr 1	FVEG_00875	1.19e-146	Fochr 1	FOXG_00637	1.73e-90
FGSG_00415	Fgchr1	Fvchr 1	FVEG_00876	9.77e-141	Fochr 1	FOXG_00636	5.67e-158
FGSG_00416	Fgchr1	Fvchr 1	FVEG_00877	1.34e-118	Fochr 1	FOXG_00635	1.26e-137
FGSG_00417	Fgchr1	Fvchr 1	FVEG_00878	0	Fochr 1	FOXG_00634	0
FGSG_00418	Fgchr1	Fvchr 1	FVEG_00879	2.03e-38	Fochr 1	FOXG_00633	1.58e-42
FGSG_00419	Fgchr1	Fvchr 1	FVEG_00880	2.47e-40	Fochr 1	FOXG_00632	1.33e-51
FGSG_00420	Fgchr1	Fvchr 1	FVEG_00881	1.22e-157	Fochr 1	FOXG_00631	1.1e-173
FGSG_00421	Fgchr1	Fvchr 1	FVEG_00882	0	Fochr 1	FOXG_00630	0
FGSG_00422	Fgchr1	Fvchr 1	FVEG_00883	2.71e-20	Fochr 1	FOXG_00629	2.2e-27
FGSG_00423	Fgchr1	Fvchr 1	FVEG_00884	1.11e-118	Fochr 1	FOXG_00628	2.96e-147
FGSG_11765	Fgchr1
FGSG_00424	Fgchr1	Fvchr 1	FVEG_00885	0	Fochr 1	FOXG_00627	0
FGSG_00425	Fgchr1	Fvchr 1	FVEG_00886	2.98e-64	Fochr 1	FOXG_00626	2.42e-71
FGSG_00426	Fgchr1	Fvchr 1	FVEG_00887	3.25e-16	Fochr 1	FOXG_00625	3.67e-13
FGSG_00427	Fgchr1	Fvchr 1	FVEG_00888	2.34e-14	Fochr 1	FOXG_00624	5.37e-31
FGSG_00428	Fgchr1	Fvchr 1	FVEG_00889	0	Fochr 1	FOXG_00623	0
FGSG_00429	Fgchr1	Fvchr 1	FVEG_00890	2.77e-75	Fochr 1	FOXG_00622	1.39e-117
FGSG_00430	Fgchr1	Fvchr 1	FVEG_00891	2.45e-96	Fochr 1	FOXG_00621	4.04e-160
FGSG_00431	Fgchr1	Fvchr 1	FVEG_00892	1.51e-07
FGSG_00432	Fgchr1
FGSG_00433	Fgchr1	Fvchr 1	FVEG_00893	3.49e-127	Fochr 1	FOXG_00619	5.95e-157
FGSG_00434	Fgchr1	Fvchr 1	FVEG_00894	0	Fochr 1	FOXG_00618	0
FGSG_11766	Fgchr1
FGSG_00435	Fgchr1	Fvchr 1	FVEG_00895	2.1e-178	Fochr 1	FOXG_00617	9.05e-172
FGSG_00436	Fgchr1	Fvchr 1	FVEG_00896	1.89e-42	Fochr 1	FOXG_00616	1.47e-46
FGSG_00437	Fgchr1	Fvchr 1	FVEG_00897	0	Fochr 1	FOXG_00615	0
FGSG_11767	Fgchr1
FGSG_00438	Fgchr1	Fvchr 1	FVEG_00898	2.02e-12	Fochr 1	FOXG_00614	4.82e-32
FGSG_00439	Fgchr1	Fvchr 1	FVEG_00899	1.23e-80	Fochr 1	FOXG_00613	5.92e-83
FGSG_00440	Fgchr1	Fvchr 1	FVEG_00900	3.82e-96	Fochr 1	FOXG_00612	1.02e-124
FGSG_00441	Fgchr1
FGSG_00442	Fgchr1	Fvchr 1	FVEG_00902	7.99e-86	Fochr 1	FOXG_00610	1.58e-90
FGSG_00443	Fgchr1	Fvchr 1	FVEG_00903	1.07e-74	Fochr 1	FOXG_00609	5.32e-80
FGSG_00444	Fgchr1	Fvchr 1	FVEG_00904	9.17e-95	Fochr 1	FOXG_00608	2.03e-108
FGSG_00445	Fgchr1	Fvchr 1	FVEG_00905	2.19e-105	Fochr 1	FOXG_00607	0
FGSG_00446	Fgchr1	Fvchr 1	FVEG_00906	8.23e-21	Fochr 1	FOXG_00606	2.63e-27
FGSG_00447	Fgchr1
FGSG_00448	Fgchr1	Fvchr 1	FVEG_00907	0	Fochr 1	FOXG_00605	0
FGSG_00449	Fgchr1	Fvchr 1	FVEG_00908	0	Fochr 1	FOXG_00604	0
FGSG_00450	Fgchr1	Fvchr 1	FVEG_00909	1.91e-92	Fochr 1	FOXG_00603	1.07e-106
FGSG_00451	Fgchr1	Fvchr 1	FVEG_00910	1.82e-14
FGSG_00452	Fgchr1	Fvchr 1	FVEG_00911	4.23e-114	Fochr 1	FOXG_00602	1.69e-138
FGSG_00453	Fgchr1	Fvchr 1	FVEG_00912	2.58e-22	Fochr 1	FOXG_00601	3.26e-28
FGSG_00454	Fgchr1	Fvchr 1	FVEG_00913	1.79e-80	Fochr 1	FOXG_00600	4.44e-103
FGSG_00455	Fgchr1	Fvchr 1	FVEG_00914	1.82e-40	Fochr 1	FOXG_00599	1.37e-41
FGSG_00456	Fgchr1	Fvchr 1	FVEG_00915	5.2e-11	Fochr 1	FOXG_00598	3.91e-12
FGSG_00457	Fgchr1	Fvchr 1	FVEG_00916	4.33e-31	Fochr 1	FOXG_00597	1.49e-43
FGSG_00458	Fgchr1	Fvchr 1	FVEG_00917	2.68e-36	Fochr 1	FOXG_00596	1.24e-35
FGSG_00459	Fgchr1	Fvchr 1	FVEG_00918	7.64e-09
FGSG_00460	Fgchr1	Fvchr 1	FVEG_00919	2.44e-86	Fochr 1	FOXG_00594	3.71e-70
FGSG_00461	Fgchr1	Fvchr 1	FVEG_00920	2.27e-83	Fochr 1	FOXG_00593	2.88e-126
FGSG_00462	Fgchr1	Fvchr 1	FVEG_00921	1.64e-32	Fochr 1	FOXG_00592	5.64e-45
FGSG_00463	Fgchr1	Fvchr 1	FVEG_00922	6.18e-157	Fochr 1	FOXG_00591	0
FGSG_11768	Fgchr1
FGSG_00464	Fgchr1	Fvchr 1	FVEG_00923	2.37e-92	Fochr 1	FOXG_00590	3.11e-101
FGSG_00465	Fgchr1	Fvchr 1	FVEG_00924	2.44e-141	Fochr 1	FOXG_00589	3.32e-153
FGSG_00466	Fgchr1	Fvchr 1	FVEG_00925	5.15e-47	Fochr 1	FOXG_00588	2.77e-58
FGSG_00467	Fgchr1	Fvchr 1	FVEG_00926	9.41e-89	Fochr 1	FOXG_00587	4.88e-97
FGSG_00468	Fgchr1	Fvchr 1	FVEG_00927	0	Fochr 1	FOXG_00586	0
FGSG_00469	Fgchr1	Fvchr 1	FVEG_00928	0	Fochr 1	FOXG_00585	0
FGSG_11769	Fgchr1
FGSG_00470	Fgchr1	Fvchr 1	FVEG_00929	1.15e-35	Fochr 1	FOXG_00584	4.29e-54
FGSG_00471	Fgchr1	Fvchr 1	FVEG_00930	3.77e-84	Fochr 1	FOXG_00583	1.12e-84
FGSG_00472	Fgchr1	Fvchr 1	FVEG_00931	0	Fochr 1	FOXG_00582	0
FGSG_11770	Fgchr1
FGSG_00473	Fgchr1
FGSG_11771	Fgchr1
FGSG_00474	Fgchr1	Fvchr 1	FVEG_00932	1.29e-55	Fochr 1	FOXG_00581	7.22e-70
FGSG_00475	Fgchr1	Fvchr 1	FVEG_00933	1.07e-134	Fochr 1	FOXG_00580	0
FGSG_00476	Fgchr1	Fvchr 1	FVEG_00934	1.04e-40	Fochr 1	FOXG_00579	7.02e-33
FGSG_00477	Fgchr1	Fvchr 1	FVEG_00935	3.17e-91	Fochr 1	FOXG_00578	1.09e-103
FGSG_00478	Fgchr1	Fvchr 1	FVEG_00936	0	Fochr 1	FOXG_00577	0
FGSG_00479	Fgchr1
FGSG_00480	Fgchr1	Fvchr 1	FVEG_00937	0	Fochr 1	FOXG_00576	0
FGSG_00481	Fgchr1				Fochr 1	FOXG_00575	1.22e-15
FGSG_00482	Fgchr1	Fvchr 1	FVEG_00939	6.71e-54	Fochr 1	FOXG_00574	5.44e-61
FGSG_00483	Fgchr1	Fvchr 1	FVEG_00941	0	Fochr 1	FOXG_00572	0
FGSG_00484	Fgchr1
FGSG_00485	Fgchr1	Fvchr 1	FVEG_00943	0	Fochr 1	FOXG_00571	0
FGSG_00486	Fgchr1	Fvchr 1	FVEG_00944	0	Fochr 1	FOXG_00570	0
FGSG_00487	Fgchr1	Fvchr 1	FVEG_00945	1.28e-21	Fochr 1	FOXG_00569	6.62e-30
FGSG_00488	Fgchr1	Fvchr 1	FVEG_00946	3.8e-94	Fochr 1	FOXG_00568	3.08e-101
FGSG_00489	Fgchr1	Fvchr 1	FVEG_00947	0	Fochr 1	FOXG_00567	0
FGSG_00490	Fgchr1	Fvchr 1	FVEG_00948	0	Fochr 1	FOXG_00566	0
FGSG_00491	Fgchr1	Fvchr 1	FVEG_00949	0	Fochr 1	FOXG_00565	0
FGSG_00492	Fgchr1	Fvchr 1	FVEG_00950	7.39e-21	Fochr 1	FOXG_00564	5.55e-22
FGSG_11772	Fgchr1
FGSG_00493	Fgchr1	Fvchr 1	FVEG_00951	1.58e-137	Fochr 1	FOXG_00563	2.15e-149
FGSG_00494	Fgchr1	Fvchr 1	FVEG_00952	4.2e-53	Fochr 1	FOXG_00563	2.82e-45
FGSG_00495	Fgchr1	Fvchr 1	FVEG_00953	1.19e-49	Fochr 1	FOXG_00560	3.81e-56
FGSG_00496	Fgchr1	Fvchr 1	FVEG_00953	0	Fochr 1	FOXG_00560	0
FGSG_11773	Fgchr1
FGSG_00497	Fgchr1	Fvchr 1	FVEG_00954	1.03e-59	Fochr 1	FOXG_00559	6.67e-86
FGSG_00499	Fgchr1	Fvchr 1	FVEG_00956	2.05e-71	Fochr 1	FOXG_00557	5.86e-32
FGSG_00500	Fgchr1	Fvchr 1	FVEG_00957	1.76e-134	Fochr 1	FOXG_00556	2.06e-134
FGSG_00501	Fgchr1	Fvchr 1	FVEG_00958	0	Fochr 1	FOXG_00555	0
FGSG_00502	Fgchr1	Fvchr 1	FVEG_00959	0	Fochr 1	FOXG_00554	0
FGSG_00503	Fgchr1	Fvchr 1	FVEG_00960	2.62e-21	Fochr 1	FOXG_00553	1.13e-14
FGSG_00504	Fgchr1	Fvchr 1	FVEG_00961	0	Fochr 1	FOXG_00552	0
FGSG_00505	Fgchr1	Fvchr 1	FVEG_00962	2.45e-124	Fochr 1	FOXG_00551	7.86e-168
FGSG_00506	Fgchr1	Fvchr 1	FVEG_00963	1.6e-142	Fochr 1	FOXG_00550	0
FGSG_00507	Fgchr1	Fvchr 1	FVEG_00964	0	Fochr 1	FOXG_00549	0
FGSG_00508	Fgchr1	Fvchr 1	FVEG_00965	0	Fochr 1	FOXG_00549	0
FGSG_00509	Fgchr1	Fvchr 1	FVEG_00966	4.33e-91	Fochr 1	FOXG_00548	1.61e-109
FGSG_00510	Fgchr1	Fvchr 1	FVEG_00967	1.26e-24	Fochr 1	FOXG_00547	5.86e-24
FGSG_00511	Fgchr1	Fvchr 1	FVEG_00968	6.18e-95	Fochr 1	FOXG_00546	7.25e-95
FGSG_00512	Fgchr1	Fvchr 1	FVEG_00969	3.91e-137	Fochr 1	FOXG_00545	5.53e-152
FGSG_00514	Fgchr1	Fvchr 1	FVEG_00970	1.57e-95	Fochr 1	FOXG_00544	2.14e-107
FGSG_00513	Fgchr1
FGSG_00515	Fgchr1	Fvchr 1	FVEG_00971	1.31e-143	Fochr 1	FOXG_00543	2.08e-167
FGSG_11774	Fgchr1
FGSG_11775	Fgchr1
FGSG_00516	Fgchr1
FGSG_00517	Fgchr1	Fvchr 1	FVEG_00972	3.15e-31	Fochr 1	FOXG_00542	1.58e-36
FGSG_00518	Fgchr1	Fvchr 1	FVEG_00973	4.15e-158	Fochr 1	FOXG_00541	3.91e-177
FGSG_00519	Fgchr1	Fvchr 1	FVEG_00974	1.01e-81	Fochr 1	FOXG_00540	1.23e-84
FGSG_00520	Fgchr1	Fvchr 1	FVEG_00975	0	Fochr 1	FOXG_00539	6.82e-84
FGSG_00521	Fgchr1
FGSG_00522	Fgchr1	Fvchr 1	FVEG_00976	1.18e-11	Fochr 1	FOXG_00538	3.37e-09
FGSG_00523	Fgchr1	Fvchr 1	FVEG_00977	4.96e-53	Fochr 1	FOXG_00537	1.06e-63
FGSG_00524	Fgchr1	Fvchr 1	FVEG_00978	0	Fochr 1	FOXG_00536	0
FGSG_00525	Fgchr1	Fvchr 1	FVEG_00979	2.5e-17	Fochr 1	FOXG_00535	5.53e-31
FGSG_00526	Fgchr1	Fvchr 1	FVEG_00980	1.45e-105	Fochr 1	FOXG_00534	6.96e-108
FGSG_00527	Fgchr1	Fvchr 1	FVEG_00981	9.09e-89	Fochr 1	FOXG_00532	1.8e-93
FGSG_11776	Fgchr1
FGSG_11777	Fgchr1	Fvchr 1	FVEG_00982	1.43e-110	Fochr 1	FOXG_00531	5.51e-132
FGSG_00528	Fgchr1	Fvchr 1	FVEG_00984	8.17e-45	Fochr 1	FOXG_00529	1.61e-49
FGSG_00529	Fgchr1	Fvchr 1	FVEG_00986	0	Fochr 1	FOXG_00527	0
FGSG_00530	Fgchr1	Fvchr 1	FVEG_00987	1.21e-94	Fochr 1	FOXG_00526	1.42e-94
FGSG_00531	Fgchr1	Fvchr 1	FVEG_00988	6.44e-40	Fochr 1	FOXG_00525	1.84e-37
FGSG_11778	Fgchr1
FGSG_00532	Fgchr1	Fvchr 1	FVEG_00989	6.16e-100	Fochr 1	FOXG_00523	3.7e-83
FGSG_00533	Fgchr1				Fochr 1	FOXG_10867	1.52e-08
FGSG_00534	Fgchr1	Fvchr 1	FVEG_00991	2.8e-175	Fochr 1	FOXG_00522	3.29e-175
FGSG_00535	Fgchr1	Fvchr 1	FVEG_00992	2.06e-18	Fochr 1	FOXG_00521	6.84e-28
FGSG_00536	Fgchr1	Fvchr 1	FVEG_00993	1.9e-148	Fochr 1	FOXG_00520	8.19e-179
FGSG_00537	Fgchr1	Fvchr 1	FVEG_00994	8.31e-49	Fochr 1	FOXG_00519	2.38e-46
FGSG_00538	Fgchr1	Fvchr 1	FVEG_00995	5.42e-152	Fochr 1	FOXG_00518	1.87e-164
FGSG_00539	Fgchr1	Fvchr 1	FVEG_00996	0	Fochr 1	FOXG_00517	0
FGSG_00540	Fgchr1	Fvchr 1	FVEG_00997	3.54e-83	Fochr 1	FOXG_00516	9.05e-72
FGSG_00541	Fgchr1	Fvchr 1	FVEG_00998	6.26e-169	Fochr 1	FOXG_00515	0
FGSG_00542	Fgchr1	Fvchr 1	FVEG_00999	5.81e-47	Fochr 1	FOXG_17736	6.12e-75
FGSG_00543	Fgchr1	Fvchr 1	FVEG_01001	0	Fochr 1	FOXG_00512	0
FGSG_00544	Fgchr1	Fvchr 1	FVEG_01002	1.02e-50	Fochr 1	FOXG_00511	2.7e-42
FGSG_00545	Fgchr1	Fvchr 1	FVEG_01003	8.33e-102	Fochr 1	FOXG_00510	9.08e-96
FGSG_11779	Fgchr1
FGSG_00546	Fgchr1	Fvchr 1	FVEG_01004	1.44e-23	Fochr 1	FOXG_00509	4.6e-30
FGSG_11780	Fgchr1
FGSG_11781	Fgchr1	Fvchr 1	FVEG_01005	1.13e-73	Fochr 1	FOXG_00508	1.28e-70
FGSG_00548	Fgchr1	Fvchr 1	FVEG_01006	1.04e-154	Fochr 1	FOXG_00507	8.43e-162
FGSG_00549	Fgchr1	Fvchr 1	FVEG_01007	2.46e-23	Fochr 1	FOXG_00506	2.89e-23
FGSG_00550	Fgchr1	Fvchr 1	FVEG_01008	1.1e-112	Fochr 1	FOXG_00505	1.03e-131
FGSG_00551	Fgchr1	Fvchr 1	FVEG_01009	4.98e-25	Fochr 1	FOXG_00504	0
FGSG_00552	Fgchr1	Fvchr 1	FVEG_01010	1.5e-172	Fochr 1	FOXG_00503	4.79e-179
FGSG_00553	Fgchr1	Fvchr 1	FVEG_01011	1.71e-68	Fochr 1	FOXG_00502	2.17e-111
FGSG_00554	Fgchr1	Fvchr 1	FVEG_01012	1.12e-84	Fochr 1	FOXG_00501	2.66e-104
FGSG_00555	Fgchr1	Fvchr 1	FVEG_01013	5.87e-40	Fochr 1	FOXG_00500	1.88e-46
FGSG_00556	Fgchr1	Fvchr 1	FVEG_01014	4.01e-41	Fochr 1	FOXG_00499	4.7e-41
FGSG_00557	Fgchr1
FGSG_00558	Fgchr1	Fvchr 1	FVEG_01016	0	Fochr 1	FOXG_00497	0
FGSG_00559	Fgchr1	Fvchr 1	FVEG_01017	0	Fochr 1	FOXG_00496	0
FGSG_00560	Fgchr1	Fvchr 1	FVEG_01018	3.6e-10	Fochr 1	FOXG_00495	6.6e-09
FGSG_00561	Fgchr1	Fvchr 1	FVEG_01019	0	Fochr 1	FOXG_00494	0
FGSG_00562	Fgchr1	Fvchr 1	FVEG_01020	0	Fochr 1	FOXG_00493	0
FGSG_00563	Fgchr1	Fvchr 1	FVEG_01021	7.97e-76	Fochr 1	FOXG_00492	1.35e-68
FGSG_00564	Fgchr1	Fvchr 1	FVEG_01022	0	Fochr 1	FOXG_00491	0
FGSG_11782	Fgchr1	Fvchr 1	FVEG_01023	4.89e-24	Fochr 1	FOXG_00490	1.64e-107
FGSG_11783	Fgchr1
FGSG_00565	Fgchr1	Fvchr 1	FVEG_01048	0	Fochr 1	FOXG_00489	0
FGSG_00566	Fgchr1	Fvchr 1	FVEG_01046	2.3e-86	Fochr 1	FOXG_00488	7.64e-96
FGSG_00567	Fgchr1	Fvchr 1	FVEG_01045	0	Fochr 1	FOXG_00487	0
FGSG_00568	Fgchr1	Fvchr 1	FVEG_01040	2.31e-16	Fochr 1	FOXG_00483	7.12e-20
FGSG_00569	Fgchr1
FGSG_00570	Fgchr1	Fvchr 1	FVEG_01038	0	Fochr 1	FOXG_00481	0
FGSG_11784	Fgchr1
FGSG_00571	Fgchr1	Fvchr 1	FVEG_01037	2.48e-169	Fochr 1	FOXG_00480	1.73e-164
FGSG_00572	Fgchr1	Fvchr 1	FVEG_01036	0	Fochr 1	FOXG_00479	0
FGSG_11785	Fgchr1
FGSG_00573	Fgchr1	Fvchr 1	FVEG_01035	2.83e-43	Fochr 1	FOXG_00478	5.58e-48
FGSG_00574	Fgchr1	Fvchr 1	FVEG_01034	1.63e-88	Fochr 1	FOXG_00477	1.15e-157
FGSG_11786	Fgchr1	Fvchr 1	FVEG_01033	6.24e-66	Fochr 1	FOXG_00476	2.24e-81
FGSG_11787	Fgchr1	Fvchr 1	FVEG_01032	5.53e-56	Fochr 1	FOXG_00475	3.86e-51
FGSG_00576	Fgchr1	Fvchr 1	FVEG_01031	7.76e-49	Fochr 1	FOXG_00474	1.53e-53
FGSG_00577	Fgchr1	Fvchr 1	FVEG_01030	1.26e-36	Fochr 1	FOXG_00473	2.5e-41
FGSG_00578	Fgchr1	Fvchr 1	FVEG_01029	1.74e-64	Fochr 1	FOXG_00472	1.13e-53
FGSG_00579	Fgchr1	Fvchr 1	FVEG_01028	1.2e-17	Fochr 1	FOXG_00471	3.44e-15
FGSG_00581	Fgchr1	Fvchr 1	FVEG_01027	2.21e-161	Fochr 1	FOXG_00470	2.79e-167
FGSG_00582	Fgchr1	Fvchr 1	FVEG_01026	5.38e-06	Fochr 1	FOXG_00469	7.34e-18
FGSG_00583	Fgchr1	Fvchr 1	FVEG_01025	5.49e-131	Fochr 1	FOXG_00468	4.98e-147
FGSG_00584	Fgchr1	Fvchr 1	FVEG_01024	0	Fochr 1	FOXG_00467	0
FGSG_00585	Fgchr1	Fvchr 1	FVEG_01049	1.19e-33	Fochr 1	FOXG_00466	6.68e-48
FGSG_00586	Fgchr1	Fvchr 1	FVEG_01050	6.85e-31	Fochr 1	FOXG_00465	3.06e-27
FGSG_11788	Fgchr1
FGSG_11789	Fgchr1
FGSG_00587	Fgchr1	Fvchr 1	FVEG_01051	6.69e-157	Fochr 1	FOXG_00463	1.99e-157
FGSG_00588	Fgchr1	Fvchr 1	FVEG_01052	5.35e-44	Fochr 1	FOXG_00462	2.78e-52
FGSG_00589	Fgchr1	Fvchr 1	FVEG_01153	6.39e-132	Fochr 1	FOXG_00462	1.64e-157
FGSG_00590	Fgchr1	Fvchr 1	FVEG_01053	0	Fochr 1	FOXG_00460	0
FGSG_00591	Fgchr1	Fvchr 1	FVEG_01054	1.94e-101	Fochr 1	FOXG_00459	2.13e-132
FGSG_00592	Fgchr1	Fvchr 1	FVEG_01055	0	Fochr 1	FOXG_00458	0
FGSG_00593	Fgchr1	Fvchr 1	FVEG_01056	1.93e-136	Fochr 1	FOXG_00457	2.83e-154
FGSG_00594	Fgchr1	Fvchr 1	FVEG_01057	3.02e-14	Fochr 1	FOXG_00455	1.35e-10
FGSG_00595	Fgchr1	Fvchr 1	FVEG_01058	0	Fochr 1	FOXG_00454	0
FGSG_11790	Fgchr1
FGSG_00596	Fgchr1	Fvchr 1	FVEG_01059	1.67e-43	Fochr 1	FOXG_00453	9.7e-61
FGSG_00597	Fgchr1	Fvchr 1	FVEG_01060	6.47e-127	Fochr 1	FOXG_00452	2.15e-136
FGSG_00598	Fgchr1	Fvchr 1	FVEG_01061	0	Fochr 1	FOXG_00450	0
FGSG_00599	Fgchr1	Fvchr 1	FVEG_01061	6.82e-19	Fochr 1	FOXG_00451	2.18e-25
FGSG_00600	Fgchr1	Fvchr 1	FVEG_01062	4.1e-94	Fochr 1	FOXG_00449	0
FGSG_00601	Fgchr1	Fvchr 1	FVEG_01063	2.33e-30	Fochr 1	FOXG_00448	6.68e-28
FGSG_00602	Fgchr1	Fvchr 1	FVEG_01064	5.37e-105	Fochr 1	FOXG_00447	1.66e-108
FGSG_00603	Fgchr1	Fvchr 1	FVEG_01065	2.28e-18	Fochr 1	FOXG_00446	2.89e-24
FGSG_00604	Fgchr1	Fvchr 1	FVEG_01066	3.69e-48	Fochr 1	FOXG_00445	6.55e-81
FGSG_11791	Fgchr1				Fochr 1	FOXG_00444	1.08e-09
FGSG_11792	Fgchr1	Fvchr 1	FVEG_01067	0	Fochr 1	FOXG_00444	0
FGSG_00605	Fgchr1
FGSG_00606	Fgchr1
FGSG_00607	Fgchr1	Fvchr 1	FVEG_01070	2.64e-45	Fochr 1	FOXG_00441	1.48e-59
FGSG_00608	Fgchr1	Fvchr 1	FVEG_01072	0	Fochr 1	FOXG_00440	0
FGSG_00609	Fgchr1	Fvchr 1	FVEG_01073	2.59e-69	Fochr 1	FOXG_00439	2.18e-79
FGSG_00610	Fgchr1	Fvchr 1	FVEG_01074	0	Fochr 1	FOXG_00438	0
FGSG_11793	Fgchr1	Fvchr 1	FVEG_01075	3.12e-78	Fochr 1	FOXG_00437	1.03e-87
FGSG_00611	Fgchr1				Fochr 1	FOXG_00436	4.98e-36
FGSG_00612	Fgchr1	Fvchr 1	FVEG_01076	1.44e-171	Fochr 1	FOXG_00435	1.12e-175
FGSG_00613	Fgchr1	Fvchr 1	FVEG_01077	1.06e-122	Fochr 1	FOXG_00434	7.65e-121
FGSG_00614	Fgchr1	Fvchr 1	FVEG_01078	1.07e-70	Fochr 1	FOXG_00433	8.67e-78
FGSG_00615	Fgchr1	Fvchr 1	FVEG_01079	0	Fochr 1	FOXG_00432	0
FGSG_00616	Fgchr1	Fvchr 1	FVEG_01080	4.95e-21	Fochr 1	FOXG_00430	3.72e-22
FGSG_00617	Fgchr1	Fvchr 1	FVEG_01083	2.15e-66	Fochr 1	FOXG_00429	3.79e-62
FGSG_00618	Fgchr1	Fvchr 1	FVEG_01084	0	Fochr 1	FOXG_00428	0
FGSG_00619	Fgchr1
FGSG_00620	Fgchr1	Fvchr 1	FVEG_01086	0	Fochr 1	FOXG_00426	0
FGSG_00621	Fgchr1	Fvchr 1	FVEG_01087	3.63e-58	Fochr 1	FOXG_00425	1.63e-91
FGSG_00622	Fgchr1	Fvchr 1	FVEG_01088	2.04e-61	Fochr 1	FOXG_00424	4.67e-78
FGSG_00623	Fgchr1	Fvchr 1	FVEG_01089	2.21e-104	Fochr 1	FOXG_00423	3.01e-116
FGSG_00624	Fgchr1
FGSG_00625	Fgchr1	Fvchr 1	FVEG_00573	2.1e-16	Fochr 1	FOXG_00942	1.01e-18
FGSG_00626	Fgchr1	Fvchr 1	FVEG_00572	5.24e-47	Fochr 1	FOXG_00943	1.35e-72
FGSG_00627	Fgchr1	Fvchr 1	FVEG_00570	1.23e-138	Fochr 1	FOXG_00944	0
FGSG_00628	Fgchr1	Fvchr 1	FVEG_00569	1.58e-79	Fochr 1	FOXG_00945	5.64e-95
FGSG_00629	Fgchr1	Fvchr 1	FVEG_00568	7.46e-132	Fochr 1	FOXG_00946	5.61e-133
FGSG_00630	Fgchr1	Fvchr 1	FVEG_00567	1.1e-25	Fochr 1	FOXG_00947	9.23e-36
FGSG_00631	Fgchr1	Fvchr 1	FVEG_00566	0	Fochr 1	FOXG_00948	0
FGSG_11794	Fgchr1	Fvchr 1	FVEG_00565	0	Fochr 1	FOXG_00949	0
FGSG_11795	Fgchr1	Fvchr 1	FVEG_00564	4.6e-12	Fochr 1	FOXG_00949	2.39e-20
FGSG_00633	Fgchr1	Fvchr 1	FVEG_00563	0	Fochr 1	FOXG_00950	0
FGSG_00634	Fgchr1	Fvchr 1	FVEG_00562	0	Fochr 1	FOXG_00951	0
FGSG_00635	Fgchr1	Fvchr 1	FVEG_00561	3.51e-11	Fochr 1	FOXG_00952	1.69e-13
FGSG_00636	Fgchr1	Fvchr 1	FVEG_00560	5.08e-127	Fochr 1	FOXG_00953	8.68e-157
FGSG_00637	Fgchr1	Fvchr 1	FVEG_00559	0	Fochr 1	FOXG_00954	0
FGSG_00638	Fgchr1	Fvchr 1	FVEG_00558	3.44e-140	Fochr 1	FOXG_00955	2.79e-147
FGSG_00639	Fgchr1	Fvchr 1	FVEG_00557	0	Fochr 1	FOXG_00956	0
FGSG_00640	Fgchr1	Fvchr 1	FVEG_00556	1.55e-08	Fochr 1	FOXG_00957	1.82e-08
FGSG_00641	Fgchr1	Fvchr 1	FVEG_00555	2.44e-18	Fochr 1	FOXG_00958	7.53e-22
FGSG_00642	Fgchr1	Fvchr 1	FVEG_00554	5.79e-106	Fochr 1	FOXG_00959	2.31e-93
FGSG_00643	Fgchr1	Fvchr 1	FVEG_00553	0	Fochr 1	FOXG_00960	0
FGSG_00644	Fgchr1	Fvchr 1	FVEG_00552	1.51e-161	Fochr 1	FOXG_00961	0
FGSG_00645	Fgchr1	Fvchr 1	FVEG_00551	3.7e-141	Fochr 1	FOXG_00962	1.32e-156
FGSG_00646	Fgchr1	Fvchr 1	FVEG_00550	1.43e-68	Fochr 1	FOXG_00963	8.94e-92
FGSG_00647	Fgchr1	Fvchr 1	FVEG_00549	0	Fochr 1	FOXG_00964	0
FGSG_00648	Fgchr1	Fvchr 1	FVEG_00548	1.52e-40	Fochr 1	FOXG_00965	1.85e-43
FGSG_00649	Fgchr1	Fvchr 1	FVEG_00547	0	Fochr 1	FOXG_00966	0
FGSG_11796	Fgchr1
FGSG_11797	Fgchr1	Fvchr 1	FVEG_00545	0	Fochr 1	FOXG_00967	0
FGSG_00652	Fgchr1	Fvchr 1	FVEG_00544	7.96e-21	Fochr 1	FOXG_00970	3.83e-23
FGSG_00653	Fgchr1	Fvchr 1	FVEG_00543	6.07e-08	Fochr 1	FOXG_00971	1.8e-08
FGSG_00654	Fgchr1	Fvchr 1	FVEG_00542	2.81e-75	Fochr 1	FOXG_00972	2.84e-100
FGSG_11798	Fgchr1
FGSG_00655	Fgchr1	Fvchr 1	FVEG_00541	0	Fochr 1	FOXG_00973	0
FGSG_00656	Fgchr1	Fvchr 1	FVEG_00540	1.78e-98	Fochr 1	FOXG_00974	1.15e-87
FGSG_00657	Fgchr1	Fvchr 1	FVEG_00539	8.81e-30	Fochr 1	FOXG_00975	3.52e-17
FGSG_00658	Fgchr1	Fvchr 1	FVEG_00538	8.39e-70	Fochr 1	FOXG_00976	1.66e-74
FGSG_00659	Fgchr1	Fvchr 1	FVEG_00537	9.33e-157	Fochr 1	FOXG_00977	3.6e-178
FGSG_00660	Fgchr1	Fvchr 1	FVEG_00536	0	Fochr 1	FOXG_00978	0
FGSG_00661	Fgchr1	Fvchr 1	FVEG_00535	0	Fochr 1	FOXG_00979	4.5e-175
FGSG_11799	Fgchr1	Fvchr 1	FVEG_00534	1.17e-40	Fochr 1	FOXG_00980	3.73e-47
FGSG_11800	Fgchr1	Fvchr 1	FVEG_00534	1.97e-60	Fochr 1	FOXG_00980	4.53e-77
FGSG_11801	Fgchr1
FGSG_00663	Fgchr1	Fvchr 1	FVEG_00532	0	Fochr 1	FOXG_00983	0
FGSG_00664	Fgchr1	Fvchr 1	FVEG_00532	0	Fochr 1	FOXG_00983	0
FGSG_00665	Fgchr1	Fvchr 1	FVEG_00530	0	Fochr 1	FOXG_00984	0
FGSG_00666	Fgchr1	Fvchr 1	FVEG_00529	1.54e-99	Fochr 1	FOXG_00985	2.94e-138
FGSG_00667	Fgchr1	Fvchr 1	FVEG_00527	0	Fochr 1	FOXG_00987	0
FGSG_00668	Fgchr1
FGSG_11802	Fgchr1
FGSG_00669	Fgchr1	Fvchr 1	FVEG_00524	3.21e-177	Fochr 1	FOXG_00990	8.53e-169
FGSG_00670	Fgchr1	Fvchr 1	FVEG_00515	1.24e-46	Fochr 1	FOXG_01000	3.82e-50
FGSG_00671	Fgchr1	Fvchr 1	FVEG_00514	1.32e-136	Fochr 1	FOXG_01001	4.72e-152
FGSG_00672	Fgchr1	Fvchr 1	FVEG_00513	2.41e-122	Fochr 1	FOXG_01002	1.35e-173
FGSG_00673	Fgchr1
FGSG_00674	Fgchr1
FGSG_00675	Fgchr1	Fvchr 1	FVEG_00516	2.11e-21	Fochr 1	FOXG_00999	4.16e-26
FGSG_11803	Fgchr1	Fvchr 1	FVEG_00517	9.8e-25	Fochr 1	FOXG_00998	7.37e-26
FGSG_11804	Fgchr1	Fvchr 1	FVEG_00517	5.02e-17	Fochr 1	FOXG_00998	1.67e-26
FGSG_00677	Fgchr1	Fvchr 1	FVEG_00518	2.06e-99	Fochr 1	FOXG_00997	2.82e-148
FGSG_00678	Fgchr1	Fvchr 1	FVEG_00519	1.09e-15	Fochr 1	FOXG_00996	8.54e-20
FGSG_11805	Fgchr1	Fvchr 1	FVEG_00520	2.27e-132	Fochr 1	FOXG_00995	2.87e-138
FGSG_11806	Fgchr1
FGSG_00680	Fgchr1	Fvchr 1	FVEG_00522	2.87e-68	Fochr 1	FOXG_00993	1.61e-82
FGSG_11807	Fgchr1
FGSG_00681	Fgchr1	Fvchr 1	FVEG_00510	8.33e-34	Fochr 1	FOXG_01005	3.72e-30
FGSG_00682	Fgchr1	Fvchr 1	FVEG_00509	1.63e-53	Fochr 1	FOXG_01006	3.46e-64
FGSG_00683	Fgchr1	Fvchr 1	FVEG_00508	3.85e-19	Fochr 1	FOXG_01007	8.19e-30
FGSG_00684	Fgchr1	Fvchr 1	FVEG_00506	4.41e-69	Fochr 1	FOXG_01008	2.21e-111
FGSG_00685	Fgchr1	Fvchr 1	FVEG_00507	7.34e-77	Fochr 1	FOXG_01009	4.59e-100
FGSG_00686	Fgchr1	Fvchr 1	FVEG_00505	0	Fochr 1	FOXG_01010	0
FGSG_00687	Fgchr1	Fvchr 1	FVEG_00504	1.71e-07
FGSG_11808	Fgchr1	Fvchr 1	FVEG_00504	4.11e-152	Fochr 1	FOXG_01011	5.2e-158
FGSG_00688	Fgchr1	Fvchr 1	FVEG_00503	0	Fochr 1	FOXG_01012	0
FGSG_00689	Fgchr1	Fvchr 1	FVEG_00502	4.08e-108	Fochr 1	FOXG_01013	9.05e-159
FGSG_00690	Fgchr1	Fvchr 1	FVEG_00501	1.51e-45	Fochr 1	FOXG_01014	2.13e-60
FGSG_00691	Fgchr1	Fvchr 1	FVEG_00500	1.33e-58	Fochr 1	FOXG_01015	6.38e-61
FGSG_00692	Fgchr1
FGSG_11809	Fgchr1
FGSG_00693	Fgchr1	Fvchr 1	FVEG_00498	4.61e-87	Fochr 1	FOXG_01017	7.03e-108
FGSG_00694	Fgchr1	Fvchr 1	FVEG_00497	0	Fochr 1	FOXG_01018	0
FGSG_00695	Fgchr1	Fvchr 1	FVEG_00496	0	Fochr 1	FOXG_01019	0
FGSG_00696	Fgchr1	Fvchr 1	FVEG_00495	1.29e-29	Fochr 1	FOXG_01020	1.63e-35
FGSG_00697	Fgchr1	Fvchr 1	FVEG_00494	0	Fochr 1	FOXG_01021	0
FGSG_11810	Fgchr1	Fvchr 1	FVEG_00493	9.8e-98	Fochr 1	FOXG_01022	1.34e-109
FGSG_00698	Fgchr1	Fvchr 1	FVEG_00492	5.36e-173	Fochr 1	FOXG_01023	3.47e-162
FGSG_11811	Fgchr1	Fvchr 1	FVEG_00491	5.16e-51	Fochr 1	FOXG_01024	9.82e-53
FGSG_11812	Fgchr1	Fvchr 1	FVEG_00490	0	Fochr 1	FOXG_01025	0
FGSG_00700	Fgchr1	Fvchr 1	FVEG_00489	5.36e-50	Fochr 1	FOXG_01026	2.71e-166
FGSG_00701	Fgchr1				Fochr 1	FOXG_01027	7.96e-15
FGSG_00702	Fgchr1	Fvchr 1	FVEG_00488	0	Fochr 1	FOXG_01028	0
FGSG_00703	Fgchr1	Fvchr 1	FVEG_00485	1.3e-93	Fochr 1	FOXG_01029	5.39e-84
FGSG_00704	Fgchr1	Fvchr 1	FVEG_00484	0	Fochr 1	FOXG_01030	0
FGSG_00705	Fgchr1	Fvchr 1	FVEG_00483	5.66e-69	Fochr 1	FOXG_01031	8.61e-53
FGSG_00706	Fgchr1	Fvchr 1	FVEG_00482	0	Fochr 1	FOXG_01032	0
FGSG_11813	Fgchr1
FGSG_00707	Fgchr1	Fvchr 1	FVEG_00481	2.66e-141	Fochr 1	FOXG_01034	1.15e-171
FGSG_00708	Fgchr1	Fvchr 1	FVEG_00480	2.07e-130	Fochr 1	FOXG_01035	7.99e-152
FGSG_00709	Fgchr1	Fvchr 1	FVEG_00480	7.05e-75	Fochr 1	FOXG_01036	3.4e-77
FGSG_00710	Fgchr1	Fvchr 1	FVEG_00478	0	Fochr 1	FOXG_01037	0
FGSG_11814	Fgchr1	Fvchr 1	FVEG_00477	0	Fochr 1	FOXG_01038	0
FGSG_11815	Fgchr1	Fvchr 1	FVEG_00476	0	Fochr 1	FOXG_01039	0
FGSG_00712	Fgchr1	Fvchr 1	FVEG_00475	9.05e-89	Fochr 1	FOXG_01040	1.54e-81
FGSG_00713	Fgchr1	Fvchr 1	FVEG_00474	5.36e-54	Fochr 1	FOXG_01041	1.02e-55
FGSG_11816	Fgchr1
FGSG_00714	Fgchr1	Fvchr 1	FVEG_00472	2.06e-127	Fochr 1	FOXG_01043	0
FGSG_00715	Fgchr1	Fvchr 1	FVEG_00471	1.03e-38	Fochr 1	FOXG_01044	3.41e-48
FGSG_00716	Fgchr1	Fvchr 1	FVEG_00470	0	Fochr 1	FOXG_01045	0
FGSG_00717	Fgchr1	Fvchr 1	FVEG_00469	2.24e-81	Fochr 1	FOXG_01046	3.8e-74
FGSG_00718	Fgchr1	Fvchr 1	FVEG_00468	7.32e-133	Fochr 1	FOXG_01047	1.45e-137
FGSG_00719	Fgchr1	Fvchr 1	FVEG_00466	6.33e-140	Fochr 1	FOXG_01048	0
FGSG_11817	Fgchr1
FGSG_00720	Fgchr1	Fvchr 1	FVEG_00464	3.85e-33	Fochr 1	FOXG_01050	2.58e-25
FGSG_00721	Fgchr1	Fvchr 1	FVEG_00463	4.64e-154	Fochr 1	FOXG_01051	6.32e-166
FGSG_00722	Fgchr1	Fvchr 1	FVEG_00462	4.03e-155	Fochr 1	FOXG_01052	2.17e-166
FGSG_00723	Fgchr1	Fvchr 1	FVEG_00461	5.43e-97	Fochr 1	FOXG_01053	1.74e-103
FGSG_00724	Fgchr1	Fvchr 1	FVEG_00460	0	Fochr 1	FOXG_01054	0
FGSG_00725	Fgchr1
FGSG_00726	Fgchr1	Fvchr 1	FVEG_00458	2.68e-132	Fochr 1	FOXG_01057	2.34e-145
FGSG_00727	Fgchr1	Fvchr 1	FVEG_00457	2.2e-149	Fochr 1	FOXG_01058	2.06e-131
FGSG_00728	Fgchr1	Fvchr 1	FVEG_00456	2.98e-139	Fochr 1	FOXG_01059	1.61e-150
FGSG_11818	Fgchr1
FGSG_00729	Fgchr1	Fvchr 1	FVEG_00454	7.33e-90	Fochr 1	FOXG_01060	2.1e-87
FGSG_00730	Fgchr1	Fvchr 1	FVEG_00452	1.99e-95	Fochr 1	FOXG_01062	1.49e-96
FGSG_00731	Fgchr1	Fvchr 1	FVEG_00451	1.51e-145	Fochr 1	FOXG_01063	8.16e-157
FGSG_00732	Fgchr1	Fvchr 1	FVEG_00450	0	Fochr 1	FOXG_01064	0
FGSG_00733	Fgchr1
FGSG_00734	Fgchr1
FGSG_00735	Fgchr1	Fvchr 1	FVEG_00448	3.22e-10	Fochr 1	FOXG_01066	4.07e-16
FGSG_00736	Fgchr1	Fvchr 1	FVEG_00447	2.92e-17	Fochr 1	FOXG_01067	1.78e-111
FGSG_11819	Fgchr1
FGSG_00737	Fgchr1	Fvchr 1	FVEG_00446	2.73e-100	Fochr 1	FOXG_01068	7.01e-126
FGSG_00738	Fgchr1	Fvchr 1	FVEG_00445	0	Fochr 1	FOXG_01069	0
FGSG_00739	Fgchr1	Fvchr 1	FVEG_00444	0	Fochr 1	FOXG_01070	0
FGSG_00740	Fgchr1	Fvchr 1	FVEG_00443	0	Fochr 1	FOXG_01071	0
FGSG_00741	Fgchr1	Fvchr 1	FVEG_00442	1.45e-146	Fochr 1	FOXG_01072	6.98e-149
FGSG_00742	Fgchr1	Fvchr 1	FVEG_00441	0	Fochr 1	FOXG_01073	0
FGSG_00743	Fgchr1	Fvchr 1	FVEG_00440	7.16e-110	Fochr 1	FOXG_01074	4.15e-127
FGSG_00744	Fgchr1	Fvchr 1	FVEG_00439	4.93e-174	Fochr 1	FOXG_01075	0
FGSG_00745	Fgchr1	Fvchr 1	FVEG_00438	0	Fochr 1	FOXG_01076	1.08e-143
FGSG_00746	Fgchr1	Fvchr 1	FVEG_00437	2.01e-120	Fochr 1	FOXG_01077	3.16e-70
FGSG_00747	Fgchr1	Fvchr 1	FVEG_00436	2.35e-119	Fochr 1	FOXG_01078	5.79e-105
FGSG_00748	Fgchr1	Fvchr 1	FVEG_00435	0	Fochr 1	FOXG_01079	0
FGSG_00749	Fgchr1	Fvchr 1	FVEG_00434	2.17e-166	Fochr 1	FOXG_01080	0
FGSG_00750	Fgchr1				Fochr 1	FOXG_01081	3.2e-07
FGSG_00751	Fgchr1	Fvchr 1	FVEG_00432	2.59e-115	Fochr 1	FOXG_01082	8.59e-125
FGSG_00752	Fgchr1	Fvchr 1	FVEG_00431	1.62e-32	Fochr 1	FOXG_01083	1.9e-32
FGSG_00753	Fgchr1	Fvchr 1	FVEG_00430	3.29e-18	Fochr 1	FOXG_01084	5.82e-14
FGSG_11820	Fgchr1	Fvchr 1	FVEG_00429	6.3e-105	Fochr 1	FOXG_01085	7.68e-108
FGSG_11821	Fgchr1	Fvchr 1	FVEG_00428	1.48e-13	Fochr 1	FOXG_01086	1.68e-10
FGSG_11822	Fgchr1	Fvchr 1	FVEG_00424	2.26e-37	Fochr 1	FOXG_01089	8.37e-19
FGSG_00756	Fgchr1	Fvchr 1	FVEG_00413	6.01e-38	Fochr 1	FOXG_01100	3.12e-46
FGSG_00757	Fgchr1	Fvchr 1	FVEG_00413	6.11e-30	Fochr 1	FOXG_01100	1.68e-24
FGSG_00758	Fgchr1	Fvchr 1	FVEG_00414	2.48e-175	Fochr 1	FOXG_01098	8.84e-154
FGSG_11823	Fgchr1
FGSG_00759	Fgchr1	Fvchr 1	FVEG_00416	6.23e-68	Fochr 1	FOXG_01096	3.23e-76
FGSG_00760	Fgchr1
FGSG_00761	Fgchr1	Fvchr 1	FVEG_00417	1.37e-09	Fochr 1	FOXG_01095	1.61e-09
FGSG_00762	Fgchr1	Fvchr 1	FVEG_00418	1.61e-39	Fochr 1	FOXG_01094	1.12e-34
FGSG_00763	Fgchr1
FGSG_00764	Fgchr1	Fvchr 1	FVEG_00422	7.39e-17	Fochr 1	FOXG_01092	2.37e-23
FGSG_00765	Fgchr1	Fvchr 1	FVEG_00421	0	Fochr 1	FOXG_01091	0
FGSG_00766	Fgchr1	Fvchr 1	FVEG_00423	0	Fochr 1	FOXG_01090	0
FGSG_00767	Fgchr1	Fvchr 1	FVEG_00412	0	Fochr 1	FOXG_01101	0
FGSG_00768	Fgchr1	Fvchr 1	FVEG_00411	2.13e-89	Fochr 1	FOXG_01102	1.02e-91
FGSG_00769	Fgchr1	Fvchr 1	FVEG_00410	1.64e-129	Fochr 1	FOXG_01103	4.51e-124
FGSG_00770	Fgchr1
FGSG_00771	Fgchr1	Fvchr 1	FVEG_00409	6.76e-80	Fochr 1	FOXG_01105	1.55e-96
FGSG_00772	Fgchr1
FGSG_00773	Fgchr1
FGSG_00774	Fgchr1	Fvchr 1	FVEG_00406	4.99e-143	Fochr 1	FOXG_01108	5.46e-174
FGSG_00775	Fgchr1	Fvchr 1	FVEG_00405	5.25e-88	Fochr 1	FOXG_01109	6.17e-88
FGSG_00776	Fgchr1	Fvchr 1	FVEG_00404	0	Fochr 1	FOXG_01110	0
FGSG_00777	Fgchr1	Fvchr 1	FVEG_00402	8.76e-133	Fochr 1	FOXG_01112	8.25e-152
FGSG_00778	Fgchr1	Fvchr 1	FVEG_00402	4.59e-170	Fochr 1	FOXG_01112	0
FGSG_00779	Fgchr1
FGSG_00780	Fgchr1	Fvchr 1	FVEG_00400	1.89e-127	Fochr 1	FOXG_01114	8.11e-84
FGSG_00781	Fgchr1	Fvchr 1	FVEG_00399	0	Fochr 1	FOXG_01115	0
FGSG_00782	Fgchr1	Fvchr 1	FVEG_00398	4.62e-31	Fochr 1	FOXG_01116	1.02e-44
FGSG_00783	Fgchr1	Fvchr 1	FVEG_00397	1.04e-06	Fochr 1	FOXG_01117	5.19e-12
FGSG_00784	Fgchr1	Fvchr 1	FVEG_00396	4.83e-06	Fochr 1	FOXG_01118	9.17e-08
FGSG_00785	Fgchr1				Fochr 1	FOXG_01120	6.53e-17
FGSG_00786	Fgchr1	Fvchr 1	FVEG_00394	0	Fochr 1	FOXG_01121	0
FGSG_00787	Fgchr1	Fvchr 1	FVEG_00393	2.81e-92	Fochr 1	FOXG_01122	1.63e-109
FGSG_00788	Fgchr1				Fochr 1	FOXG_01123	3.43e-50
FGSG_00789	Fgchr1	Fvchr 1	FVEG_00391	5.62e-105	Fochr 1	FOXG_01125	6.59e-105
FGSG_00790	Fgchr1	Fvchr 1	FVEG_00390	8.21e-76	Fochr 1	FOXG_01126	6.65e-83
FGSG_11824	Fgchr1	Fvchr 1	FVEG_00389	6.39e-44	Fochr 1	FOXG_01127	1.57e-29
FGSG_11825	Fgchr1	Fvchr 1	FVEG_00388	2.96e-150	Fochr 1	FOXG_01128	5.6e-78
FGSG_00792	Fgchr1	Fvchr 1	FVEG_00387	0	Fochr 1	FOXG_01129	0
FGSG_00793	Fgchr1	Fvchr 1	FVEG_00386	1.1e-86	Fochr 1	FOXG_01130	3.14e-84
FGSG_00794	Fgchr1	Fvchr 1	FVEG_00385	3.52e-125	Fochr 1	FOXG_01131	1.21e-137
FGSG_11826	Fgchr1	Fvchr 1	FVEG_00384	3.4e-50	Fochr 1	FOXG_01132	1.05e-90
FGSG_11827	Fgchr1	Fvchr 1	FVEG_00384	4.06e-66	Fochr 1	FOXG_01132	1.16e-63
FGSG_00796	Fgchr1	Fvchr 1	FVEG_00383	5.99e-07	Fochr 1	FOXG_01133	1.23e-14
FGSG_00797	Fgchr1	Fvchr 1	FVEG_00382	1.12e-85	Fochr 1	FOXG_01134	5.01e-119
FGSG_00798	Fgchr1	Fvchr 1	FVEG_00381	0	Fochr 1	FOXG_01135	0
FGSG_00799	Fgchr1	Fvchr 1	FVEG_00380	4.08e-18	Fochr 1	FOXG_01136	4.97e-21
FGSG_00800	Fgchr1	Fvchr 1	FVEG_00379	8.12e-106	Fochr 1	FOXG_01137	8.84e-100
FGSG_00801	Fgchr1	Fvchr 1	FVEG_00377	2.8e-29	Fochr 1	FOXG_01138	3.41e-32
FGSG_00802	Fgchr1	Fvchr 1	FVEG_00376	4.8e-124	Fochr 1	FOXG_01139	3.12e-150
FGSG_00803	Fgchr1	Fvchr 1	FVEG_00375	1.26e-110	Fochr 1	FOXG_01140	1.06e-120
FGSG_00804	Fgchr1	Fvchr 1	FVEG_00374	0	Fochr 1	FOXG_01141	0
FGSG_00805	Fgchr1	Fvchr 1	FVEG_00374	3.03e-133	Fochr 1	FOXG_01141	8.68e-131
FGSG_00806	Fgchr1	Fvchr 1	FVEG_00370	0	Fochr 1	FOXG_01145	0
FGSG_00807	Fgchr1	Fvchr 1	FVEG_00368	0	Fochr 1	FOXG_01147	0
FGSG_00808	Fgchr1	Fvchr 1	FVEG_00367	0	Fochr 1	FOXG_01148	0
FGSG_00809	Fgchr1	Fvchr 1	FVEG_00365	2.44e-94	Fochr 1	FOXG_01150	2.86e-94
FGSG_00810	Fgchr1	Fvchr 1	FVEG_00364	1.16e-65	Fochr 1	FOXG_01151	6.51e-80
FGSG_00811	Fgchr1	Fvchr 1	FVEG_00363	2.46e-97	Fochr 1	FOXG_01152	4.51e-96
FGSG_00812	Fgchr1
FGSG_00813	Fgchr1	Fvchr 1	FVEG_00362	1.03e-58	Fochr 1	FOXG_01154	1.22e-169
FGSG_00814	Fgchr1	Fvchr 1	FVEG_00361	1.86e-11	Fochr 1	FOXG_01155	5.96e-18
FGSG_00815	Fgchr1	Fvchr 1	FVEG_00360	8.53e-97	Fochr 1	FOXG_01156	3.95e-96
FGSG_11828	Fgchr1	Fvchr 1	FVEG_00359	0	Fochr 1	FOXG_01157	0
FGSG_11829	Fgchr1	Fvchr 1	FVEG_00358	0	Fochr 1	FOXG_01158	0
FGSG_00817	Fgchr1	Fvchr 1	FVEG_00743	0	Fochr 1	FOXG_00772	0
FGSG_00818	Fgchr1	Fvchr 1	FVEG_00742	0	Fochr 1	FOXG_00773	0
FGSG_00819	Fgchr1	Fvchr 1	FVEG_00741	0	Fochr 1	FOXG_00774	0
FGSG_00820	Fgchr1	Fvchr 1	FVEG_00739	0	Fochr 1	FOXG_00776	0
FGSG_00821	Fgchr1	Fvchr 1	FVEG_00738	5.4e-25	Fochr 1	FOXG_00777	6.1e-22
FGSG_11830	Fgchr1
FGSG_00822	Fgchr1	Fvchr 1	FVEG_00737	1.28e-46	Fochr 1	FOXG_00778	2.43e-48
FGSG_00823	Fgchr1	Fvchr 1	FVEG_00736	4.59e-139	Fochr 1	FOXG_00779	8.74e-141
FGSG_00824	Fgchr1	Fvchr 1	FVEG_00735	0	Fochr 1	FOXG_00780	0
FGSG_00825	Fgchr1	Fvchr 1	FVEG_00734	8.68e-54	Fochr 1	FOXG_00781	9.8e-51
FGSG_00826	Fgchr1	Fvchr 1	FVEG_00733	4.58e-139	Fochr 1	FOXG_00782	6.24e-151
FGSG_00827	Fgchr1	Fvchr 1	FVEG_00732	7.19e-105	Fochr 1	FOXG_00783	1.06e-159
FGSG_00828	Fgchr1	Fvchr 1	FVEG_00731	4.22e-108	Fochr 1	FOXG_00784	4.95e-108
FGSG_00829	Fgchr1	Fvchr 1	FVEG_00730	2.4e-74	Fochr 1	FOXG_00785	3.65e-95
FGSG_11831	Fgchr1
FGSG_11832	Fgchr1	Fvchr 1	FVEG_00729	2.08e-166	Fochr 1	FOXG_00786	2.45e-166
FGSG_00831	Fgchr1	Fvchr 1	FVEG_00727	0	Fochr 1	FOXG_00788	0
FGSG_00832	Fgchr1	Fvchr 1	FVEG_00726	1.3e-74	Fochr 1	FOXG_00789	2.98e-91
FGSG_00833	Fgchr1	Fvchr 1	FVEG_00725	0	Fochr 1	FOXG_00790	0
FGSG_00834	Fgchr1	Fvchr 1	FVEG_00724	7.45e-76	Fochr 1	FOXG_00791	1.22e-102
FGSG_11833	Fgchr1	Fvchr 1	FVEG_00723	1.91e-06	unassembled	FOXG_00792	5.9e-10
FGSG_11834	Fgchr1	Fvchr 1	FVEG_00723	1.2e-50	Fochr 1	FOXG_00792	2.37e-55
FGSG_00836	Fgchr1	Fvchr 1	FVEG_00722	4.76e-141	Fochr 1	FOXG_00793	4.14e-117
FGSG_00837	Fgchr1	Fvchr 1	FVEG_00721	5.6e-33	Fochr 1	FOXG_00794	9.88e-29
FGSG_00838	Fgchr1	Fvchr 1	FVEG_00720	0	Fochr 1	FOXG_00795	0
FGSG_11835	Fgchr1	Fvchr 1	FVEG_00719	5.16e-74	Fochr 1	FOXG_00796	1.18e-90
FGSG_11836	Fgchr1	Fvchr 1	FVEG_00718	1.01e-54	Fochr 1	FOXG_00797	4.89e-57
FGSG_11837	Fgchr1
FGSG_00840	Fgchr1	Fvchr 1	FVEG_00717	0	Fochr 1	FOXG_00798	0
FGSG_00841	Fgchr1	Fvchr 1	FVEG_00716	0	Fochr 1	FOXG_00799	0
FGSG_00842	Fgchr1	Fvchr 1	FVEG_00716	2.32e-97	unassembled	FOXG_00799	1.3e-111
FGSG_11838	Fgchr1
FGSG_00843	Fgchr1	Fvchr 1	FVEG_00714	0	Fochr 1	FOXG_00800	0
FGSG_00844	Fgchr1	Fvchr 1	FVEG_00713	3.48e-103	Fochr 1	FOXG_00801	1.62e-102
FGSG_00845	Fgchr1	Fvchr 1	FVEG_00712	0	Fochr 1	FOXG_00802	0
FGSG_11839	Fgchr1	Fvchr 1	FVEG_00711	4.27e-09	Fochr 1	FOXG_00803	7.83e-08
FGSG_00846	Fgchr1	Fvchr 1	FVEG_00710	5.73e-156	Fochr 1	FOXG_00804	5.79e-144
FGSG_11840	Fgchr1
FGSG_00847	Fgchr1	Fvchr 1	FVEG_00708	1.85e-08	Fochr 1	FOXG_00806	5.29e-06
FGSG_00848	Fgchr1	Fvchr 1	FVEG_00707	2.5e-180	Fochr 1	FOXG_00807	0
FGSG_00849	Fgchr1	Fvchr 1	FVEG_00706	3.95e-171	Fochr 1	FOXG_00808	0
FGSG_11841	Fgchr1
FGSG_00850	Fgchr1				Fochr 1	FOXG_00809	1.3e-08
FGSG_00851	Fgchr1	Fvchr 1	FVEG_00705	8.15e-11
FGSG_00852	Fgchr1	Fvchr 1	FVEG_00704	0	Fochr 1	FOXG_00811	0
FGSG_11842	Fgchr1	Fvchr 1	FVEG_00702	6.56e-118	Fochr 1	FOXG_00813	6.88e-109
FGSG_00853	Fgchr1	Fvchr 1	FVEG_00703	4.31e-31	Fochr 1	FOXG_00812	1.28e-31
FGSG_11843	Fgchr1	Fvchr 1	FVEG_00612	0	Fochr 1	FOXG_00814	0
FGSG_00855	Fgchr1	Fvchr 1	FVEG_00611	4.1e-44	Fochr 1	FOXG_00815	2.21e-55
FGSG_00856	Fgchr1	Fvchr 1	FVEG_00610	0	Fochr 1	FOXG_00816	0
FGSG_00857	Fgchr1	Fvchr 1	FVEG_00613	0	Fochr 1	FOXG_00817	0
FGSG_11844	Fgchr1
FGSG_00858	Fgchr1
FGSG_11845	Fgchr1	Fvchr 1	FVEG_00615	7.21e-43	Fochr 1	FOXG_00819	9.84e-55
FGSG_00859	Fgchr1				Fochr 1	FOXG_00820	1.98e-44
FGSG_11846	Fgchr1	Fvchr 1	FVEG_00616	1.51e-30	Fochr 1	FOXG_00821	7.24e-33
FGSG_00860	Fgchr1	Fvchr 1	FVEG_00617	1.8e-73	Fochr 1	FOXG_00822	1.69e-92
FGSG_00861	Fgchr1	Fvchr 1	FVEG_00618	0	Fochr 1	FOXG_00823	0
FGSG_00862	Fgchr1	Fvchr 1	FVEG_00619	1.46e-73	Fochr 1	FOXG_00824	9.49e-100
FGSG_00863	Fgchr1	Fvchr 1	FVEG_00620	0	Fochr 1	FOXG_00825	0
FGSG_00864	Fgchr1	Fvchr 1	FVEG_00621	1.42e-76	Fochr 1	FOXG_00826	3.52e-99
FGSG_00865	Fgchr1	Fvchr 1	FVEG_00622	0	Fochr 1	FOXG_00827	0
FGSG_00866	Fgchr1	Fvchr 1	FVEG_00623	0	Fochr 1	FOXG_00828	0
FGSG_00867	Fgchr1
FGSG_00868	Fgchr1
FGSG_00869	Fgchr1	Fvchr 1	FVEG_00625	0	Fochr 1	FOXG_00829	0
FGSG_00870	Fgchr1	Fvchr 1	FVEG_00626	0	Fochr 1	FOXG_00830	0
FGSG_00871	Fgchr1	Fvchr 1	FVEG_00627	0	Fochr 1	FOXG_00831	0
FGSG_00872	Fgchr1	Fvchr 1	FVEG_00628	0	Fochr 1	FOXG_00832	0
FGSG_00873	Fgchr1	Fvchr 1	FVEG_00629	3.63e-134	Fochr 1	FOXG_00833	6.66e-133
FGSG_00874	Fgchr1	Fvchr 1	FVEG_00630	0	Fochr 1	FOXG_00834	0
FGSG_00875	Fgchr1	Fvchr 1	FVEG_00631	1.41e-115	Fochr 1	FOXG_00835	9.18e-142
FGSG_00876	Fgchr1	Fvchr 1	FVEG_00632	8.76e-95	Fochr 1	FOXG_00836	2.81e-101
FGSG_00877	Fgchr1	Fvchr 1	FVEG_00633	0	Fochr 1	FOXG_00837	0
FGSG_00878	Fgchr1	Fvchr 1	FVEG_00634	1.59e-150	Fochr 1	FOXG_00838	1.5e-169
FGSG_00879	Fgchr1
FGSG_00880	Fgchr1
FGSG_11847	Fgchr1	Fvchr 1	FVEG_00639	3.82e-15	Fochr 1	FOXG_00844	6.09e-113
FGSG_11848	Fgchr1	Fvchr 1	FVEG_00640	0	Fochr 1	FOXG_00845	0
FGSG_00882	Fgchr1	Fvchr 1	FVEG_00642	1.87e-73	Fochr 1	FOXG_00846	6.47e-123
FGSG_00883	Fgchr1	Fvchr 1	FVEG_00643	3.67e-79	Fochr 1	FOXG_00847	2.38e-105
FGSG_11849	Fgchr1
FGSG_00884	Fgchr1	Fvchr 1	FVEG_00644	7.21e-30	Fochr 1	FOXG_00848	8.47e-30
FGSG_00885	Fgchr1	Fvchr 1	FVEG_00645	2.47e-79	Fochr 1	FOXG_00849	1.28e-87
FGSG_11850	Fgchr1	Fvchr 1	FVEG_00646	0	Fochr 1	FOXG_00850	0
FGSG_11851	Fgchr1	Fvchr 1	FVEG_00646	7.5e-83	Fochr 1	FOXG_00850	9.85e-92
FGSG_11852	Fgchr1	Fvchr 1	FVEG_00647	0	Fochr 1	FOXG_00851	0
FGSG_00886	Fgchr1	Fvchr 1	FVEG_00649	4.05e-44	Fochr 1	FOXG_00852	7.71e-46
FGSG_00887	Fgchr1	Fvchr 1	FVEG_00651	6.05e-109	Fochr 1	FOXG_00855	2.32e-56
FGSG_11853	Fgchr1
FGSG_11854	Fgchr1	Fvchr 1	FVEG_00653	5.92e-99	Fochr 1	FOXG_00857	8.38e-114
FGSG_00889	Fgchr1	Fvchr 1	FVEG_00654	4.5e-10	Fochr 1	FOXG_00858	2.17e-12
FGSG_00890	Fgchr1	Fvchr 1	FVEG_00655	2.33e-59	Fochr 1	FOXG_00859	7.76e-69
FGSG_00891	Fgchr1				Fochr 1	FOXG_00862	1.27e-20
FGSG_11855	Fgchr1	Fvchr 1	FVEG_00658	2.12e-35	Fochr 1	FOXG_00863	6.79e-42
FGSG_00892	Fgchr1	Fvchr 1	FVEG_00659	1.09e-129	Fochr 1	FOXG_00864	2.9e-158
FGSG_00893	Fgchr1	Fvchr 1	FVEG_00660	1.79e-166	Fochr 1	FOXG_00865	0
FGSG_00894	Fgchr1	Fvchr 1	FVEG_00661	1.04e-30
FGSG_00895	Fgchr1	Fvchr 1	FVEG_00662	1.09e-38	Fochr 1	FOXG_00866	2.16e-43
FGSG_00896	Fgchr1	Fvchr 1	FVEG_00663	2.56e-32	Fochr 1	FOXG_00867	3.49e-44
FGSG_00897	Fgchr1	Fvchr 1	FVEG_00664	9.48e-104	Fochr 1	FOXG_00868	8.28e-117
FGSG_00898	Fgchr1	Fvchr 1	FVEG_00665	4.66e-124	Fochr 1	FOXG_00869	1.38e-124
FGSG_00899	Fgchr1	Fvchr 1	FVEG_00666	7.8e-88	unassembled	FOXG_17467	1.48e-52
FGSG_00900	Fgchr1	Fvchr 1	FVEG_00667	4.32e-140	Fochr 1	FOXG_00871	1.44e-149
FGSG_00901	Fgchr1	Fvchr 1	FVEG_00668	6.62e-34	Fochr 1	FOXG_00872	1.31e-38
FGSG_11856	Fgchr1	Fvchr 1	FVEG_00669	0	Fochr 1	FOXG_00873	0
FGSG_00902	Fgchr1	Fvchr 1	FVEG_00679	2.14e-110	Fochr 1	FOXG_00882	8.24e-95
FGSG_00903	Fgchr1	Fvchr 1	FVEG_00677	2.01e-169	Fochr 1	FOXG_00881	0
FGSG_00904	Fgchr1	Fvchr 1	FVEG_01186	2.29e-56	Fochr 1	FOXG_00335	1.86e-63
FGSG_00905	Fgchr1	Fvchr 1	FVEG_00676	0	Fochr 1	FOXG_00880	0
FGSG_00906	Fgchr1	Fvchr 1	FVEG_00675	0	Fochr 1	FOXG_00879	0
FGSG_00907	Fgchr1	Fvchr 1	FVEG_00674	1.4e-42	Fochr 1	FOXG_00878	2.66e-44
FGSG_00908	Fgchr1	Fvchr 1	FVEG_00673	4.56e-39	Fochr 1	FOXG_00877	3.69e-46
FGSG_00909	Fgchr1	Fvchr 1	FVEG_00672	0	Fochr 1	FOXG_00876	0
FGSG_00910	Fgchr1	Fvchr 1	FVEG_00670	0	Fochr 1	FOXG_00874	0
FGSG_00911	Fgchr1	Fvchr 1	FVEG_00671	4.48e-87	Fochr 1	FOXG_00875	6.11e-99
FGSG_00912	Fgchr1	Fvchr 1	FVEG_00678	3.61e-129	Fochr 1	FOXG_00883	7.43e-174
FGSG_00913	Fgchr1	Fvchr 1	FVEG_00680	5.21e-82	Fochr 1	FOXG_00884	2.6e-87
FGSG_00914	Fgchr1	Fvchr 1	FVEG_00681	2.69e-32	Fochr 1	FOXG_00885	3.15e-32
FGSG_00915	Fgchr1	Fvchr 1	FVEG_00682	5.95e-167	Fochr 1	FOXG_00886	0
FGSG_00916	Fgchr1	Fvchr 1	FVEG_00683	0	Fochr 1	FOXG_00887	0
FGSG_00917	Fgchr1	Fvchr 1	FVEG_00684	2.03e-38
FGSG_00918	Fgchr1				Fochr 1	FOXG_00888	5.65e-23
FGSG_11857	Fgchr1
FGSG_00919	Fgchr1
FGSG_11858	Fgchr1
FGSG_00920	Fgchr1	Fvchr 1	FVEG_00689	9.58e-08
FGSG_00921	Fgchr1	Fvchr 1	FVEG_00688	0	Fochr 1	FOXG_00893	0
FGSG_11859	Fgchr1
FGSG_11860	Fgchr1
FGSG_11861	Fgchr1	Fvchr 1	FVEG_00690	5.91e-31	Fochr 1	FOXG_00894	2.64e-27
FGSG_00922	Fgchr1	Fvchr 1	FVEG_00690	7.7e-23	Fochr 1	FOXG_00894	9.38e-26
FGSG_00923	Fgchr1	Fvchr 1	FVEG_00691	2.87e-89	Fochr 1	FOXG_00895	1.38e-91
FGSG_11862	Fgchr1	Fvchr 1	FVEG_00692	2.4e-32	Fochr 1	FOXG_00897	1.15e-34
FGSG_00924	Fgchr1	Fvchr 1	FVEG_00694	6e-25	Fochr 1	FOXG_00898	1.1e-23
FGSG_00925	Fgchr1	Fvchr 1	FVEG_00695	0	Fochr 1	FOXG_00899	0
FGSG_00926	Fgchr1	Fvchr 1	FVEG_00696	7.13e-130	Fochr 1	FOXG_00901	3.7e-138
FGSG_00927	Fgchr1
FGSG_00928	Fgchr1
FGSG_00929	Fgchr1	Fvchr 1	FVEG_00697	0	Fochr 1	FOXG_00902	0
FGSG_00930	Fgchr1	Fvchr 1	FVEG_00698	4.68e-140	Fochr 1	FOXG_00903	8.94e-179
FGSG_00931	Fgchr1	Fvchr 1	FVEG_00699	1.99e-13	Fochr 1	FOXG_00904	3.78e-15
FGSG_00932	Fgchr1	Fvchr 1	FVEG_00700	7.36e-137	Fochr 1	FOXG_00905	2.54e-149
FGSG_00933	Fgchr1	Fvchr 1	FVEG_00701	3.02e-73	Fochr 1	FOXG_00906	1.57e-81
FGSG_00934	Fgchr1	Fvchr 1	FVEG_00609	7.26e-43	Fochr 1	FOXG_00909	1.43e-47
FGSG_00935	Fgchr1	Fvchr 1	FVEG_00608	2.41e-98	Fochr 1	FOXG_00908	1.04e-91
FGSG_00936	Fgchr1
FGSG_00937	Fgchr1
FGSG_00938	Fgchr1
FGSG_00939	Fgchr1	Fvchr 1	FVEG_00598	2.41e-19	Fochr 1	FOXG_00915	1.16e-21
FGSG_00940	Fgchr1	Fvchr 1	FVEG_00606	8.85e-102	Fochr 1	FOXG_00910	3.29e-120
FGSG_00941	Fgchr1	Fvchr 1	FVEG_00602	0	Fochr 14	FOXG_14176	4.43e-115
FGSG_11863	Fgchr1
FGSG_00942	Fgchr1
FGSG_00943	Fgchr1	Fvchr 1	FVEG_00599	4.96e-09
FGSG_00944	Fgchr1
FGSG_00945	Fgchr1	Fvchr 1	FVEG_00604	1.22e-149	Fochr 1	FOXG_00912	1.6e-158
FGSG_00946	Fgchr1	Fvchr 1	FVEG_00603	5.29e-91	Fochr 1	FOXG_00913	1.57e-91
FGSG_00947	Fgchr1	Fvchr 1	FVEG_00597	5.06e-180	Fochr 1	FOXG_00916	0
FGSG_00948	Fgchr1
FGSG_00949	Fgchr1	Fvchr 1	FVEG_00595	3.85e-22	Fochr 1	FOXG_00918	7.88e-30
FGSG_00950	Fgchr1	Fvchr 1	FVEG_00594	0	Fochr 1	FOXG_00919	0
FGSG_00951	Fgchr1	Fvchr 1	FVEG_00593	9.32e-11	Fochr 1	FOXG_00920	1.64e-06
FGSG_00952	Fgchr1	Fvchr 1	FVEG_00592	2.29e-110	Fochr 1	FOXG_00921	4.22e-146
FGSG_11864	Fgchr1	Fvchr 1	FVEG_00591	4.23e-13	Fochr 1	FOXG_00922	1.41e-22
FGSG_11865	Fgchr1	Fvchr 1	FVEG_00590	1.14e-132	Fochr 1	FOXG_00923	2.34e-140
FGSG_00955	Fgchr1	Fvchr 1	FVEG_00589	0	Fochr 1	FOXG_00924	0
FGSG_00956	Fgchr1	Fvchr 1	FVEG_00588	3.89e-13	Fochr 1	FOXG_00926	2.09e-24
FGSG_00957	Fgchr1	Fvchr 1	FVEG_00583	0	Fochr 1	FOXG_00932	0
FGSG_00958	Fgchr1	Fvchr 1	FVEG_00582	9.28e-111	Fochr 1	FOXG_00933	1.47e-134
FGSG_00959	Fgchr1	Fvchr 1	FVEG_00581	5.81e-113	Fochr 1	FOXG_00934	1.19e-120
FGSG_00960	Fgchr1	Fvchr 1	FVEG_00580	1.03e-140	Fochr 1	FOXG_00935	1.51e-158
FGSG_00961	Fgchr1	Fvchr 1	FVEG_00579	1.49e-51	Fochr 1	FOXG_00936	3.55e-71
FGSG_11866	Fgchr1
FGSG_00963	Fgchr1	Fvchr 1	FVEG_00577	6.69e-33	Fochr 1	FOXG_00938	3.34e-38
FGSG_00964	Fgchr1	Fvchr 1	FVEG_00576	1.83e-72	Fochr 1	FOXG_00939	1.28e-67
FGSG_00965	Fgchr1
FGSG_00966	Fgchr1	Fvchr 1	FVEG_00575	2.84e-18	Fochr 1	FOXG_00940	2.06e-16
FGSG_00967	Fgchr1	Fvchr 1	FVEG_00574	0	Fochr 1	FOXG_00941	0
FGSG_00968	Fgchr1	Fvchr 1	FVEG_01090	2.99e-07	Fochr 1	FOXG_00422	5.89e-12
FGSG_00969	Fgchr1	Fvchr 1	FVEG_01091	0	Fochr 1	FOXG_00421	0
FGSG_00970	Fgchr1	Fvchr 1	FVEG_01092	4.63e-36	Fochr 1	FOXG_00420	9.22e-115
FGSG_00971	Fgchr1	Fvchr 1	FVEG_01095	3.98e-41	Fochr 1	FOXG_00419	8.8e-55
FGSG_00972	Fgchr1	Fvchr 1	FVEG_01096	4.89e-53	Fochr 1	FOXG_00418	2.36e-92
FGSG_00973	Fgchr1	Fvchr 1	FVEG_01101	1.53e-44	Fochr 1	FOXG_00414	4.37e-42
FGSG_11867	Fgchr1
FGSG_00974	Fgchr1	Fvchr 1	FVEG_01099	0	Fochr 1	FOXG_00415	0
FGSG_00975	Fgchr1	Fvchr 1	FVEG_01098	1.13e-12	Fochr 1	FOXG_00416	1.32e-12
FGSG_00976	Fgchr1	Fvchr 1	FVEG_01097	4.89e-15	Fochr 1	FOXG_00417	3.96e-22
FGSG_00977	Fgchr1
FGSG_11868	Fgchr1
FGSG_11869	Fgchr1
FGSG_11870	Fgchr1
FGSG_11871	Fgchr1
FGSG_00979	Fgchr1	Fvchr 1	FVEG_00585	0	Fochr 1	FOXG_00928	0
FGSG_00980	Fgchr1
FGSG_11872	Fgchr1	Fvchr 1	FVEG_01103	6.45e-56	Fochr 1	FOXG_00413	6.52e-44
FGSG_11873	Fgchr1	Fvchr 1	FVEG_01104	5.13e-32	Fochr 1	FOXG_00413	1.52e-32
FGSG_00982	Fgchr1	Fvchr 1	FVEG_01105	6.36e-87	Fochr 1	FOXG_00412	5.58e-137
FGSG_00983	Fgchr1	Fvchr 1	FVEG_01106	2.26e-77	Fochr 1	FOXG_00410	9.36e-68
FGSG_00984	Fgchr1	Fvchr 1	FVEG_01107	4.46e-65	Fochr 1	FOXG_00409	6.31e-80
FGSG_00985	Fgchr1	Fvchr 1	FVEG_01108	4.88e-07
FGSG_00986	Fgchr1	Fvchr 1	FVEG_01109	4.97e-143	Fochr 1	FOXG_00407	8.17e-170
FGSG_00987	Fgchr1				Fochr 1	FOXG_00406	5.81e-06
FGSG_11874	Fgchr1
FGSG_11875	Fgchr1
FGSG_00989	Fgchr1	Fvchr 1	FVEG_01112	0	Fochr 1	FOXG_00405	0
FGSG_00990	Fgchr1	Fvchr 1	FVEG_01113	4.14e-16	Fochr 1	FOXG_00404	8.48e-24
FGSG_11876	Fgchr1	Fvchr 1	FVEG_01114	4.74e-22	Fochr 1	FOXG_00403	3.43e-20
FGSG_11877	Fgchr1	Fvchr 1	FVEG_01114	2.51e-30	Fochr 1	FOXG_00403	3.43e-42
FGSG_00992	Fgchr1				Fochr 1	FOXG_00402	1.54e-18
FGSG_00993	Fgchr1
FGSG_00994	Fgchr1
FGSG_00995	Fgchr1	Fvchr 1	FVEG_01117	0	Fochr 1	FOXG_00400	0
FGSG_00996	Fgchr1	Fvchr 1	FVEG_01118	7.14e-31	Fochr 1	FOXG_00399	3.71e-39
FGSG_00997	Fgchr1	Fvchr 1	FVEG_01119	1.91e-41	Fochr 1	FOXG_00398	2.24e-41
FGSG_00998	Fgchr1	Fvchr 1	FVEG_01120	2.05e-69	Fochr 1	FOXG_00397	1.02e-74
FGSG_11878	Fgchr1	Fvchr 1	FVEG_01121	4.71e-160	Fochr 1	FOXG_00396	0
FGSG_00999	Fgchr1	Fvchr 1	FVEG_01122	3.88e-88	Fochr 1	FOXG_00395	2.35e-145
FGSG_01000	Fgchr1	Fvchr 1	FVEG_01123	0	Fochr 1	FOXG_00394	0
FGSG_11879	Fgchr1	Fvchr 1	FVEG_01124	5.93e-64	Fochr 1	FOXG_00393	1.36e-80
FGSG_11880	Fgchr1
FGSG_01002	Fgchr1	Fvchr 1	FVEG_01125	2.72e-147	Fochr 1	FOXG_00391	0
FGSG_01003	Fgchr1	Fvchr 1	FVEG_01126	3.41e-92	Fochr 1	FOXG_00390	2.38e-87
FGSG_01004	Fgchr1	Fvchr 1	FVEG_01127	1.31e-156	Fochr 1	FOXG_00389	0
FGSG_11881	Fgchr1
FGSG_01005	Fgchr1				Fochr 1	FOXG_00388	6.98e-52
FGSG_01006	Fgchr1	Fvchr 1	FVEG_01130	0	Fochr 1	FOXG_00387	0
FGSG_01007	Fgchr1	Fvchr 1	FVEG_01131	2.11e-51	Fochr 1	FOXG_00386	5.59e-43
FGSG_01008	Fgchr1	Fvchr 1	FVEG_01132	5.65e-105	Fochr 1	FOXG_00385	0
FGSG_11882	Fgchr1	Fvchr 1	FVEG_01133	3.91e-65	Fochr 1	FOXG_00384	3.16e-72
FGSG_11883	Fgchr1	Fvchr 1	FVEG_01133	4.7e-44	Fochr 1	FOXG_00384	9.28e-49
FGSG_01010	Fgchr1	Fvchr 1	FVEG_01134	1.29e-105	Fochr 1	FOXG_00383	8.7e-135
FGSG_01011	Fgchr1	Fvchr 1	FVEG_01135	3.38e-53	Fochr 1	FOXG_00382	4.27e-59
FGSG_01012	Fgchr1	Fvchr 1	FVEG_01136	0	Fochr 1	FOXG_00381	0
FGSG_01013	Fgchr1	Fvchr 1	FVEG_01137	6.19e-74	Fochr 1	FOXG_00380	1.84e-74
FGSG_01014	Fgchr1	Fvchr 1	FVEG_01138	2.9e-157	Fochr 1	FOXG_00379	1.56e-168
FGSG_01015	Fgchr1	Fvchr 1	FVEG_01139	0	Fochr 1	FOXG_00378	0
FGSG_01016	Fgchr1	Fvchr 1	FVEG_01140	6.4e-167	Fochr 1	FOXG_00377	1.97e-170
FGSG_01017	Fgchr1	Fvchr 1	FVEG_01141	0	Fochr 1	FOXG_00376	0
FGSG_01018	Fgchr1	Fvchr 1	FVEG_01142	2.62e-56	Fochr 1	FOXG_00375	3.19e-59
FGSG_11884	Fgchr1	Fvchr 1	FVEG_01143	4.8e-158	Fochr 1	FOXG_00374	3.75e-162
FGSG_01019	Fgchr1	Fvchr 1	FVEG_01144	2.36e-88	Fochr 1	FOXG_00373	1.91e-95
FGSG_01020	Fgchr1	Fvchr 1	FVEG_01145	2.95e-59	Fochr 1	FOXG_00372	5.01e-52
FGSG_01021	Fgchr1	Fvchr 1	FVEG_01146	1.76e-86	Fochr 1	FOXG_00371	8.46e-89
FGSG_01022	Fgchr1	Fvchr 1	FVEG_01147	5.67e-35	Fochr 1	FOXG_00370	4.77e-45
FGSG_01023	Fgchr1	Fvchr 1	FVEG_01148	8.76e-16	Fochr 1	FOXG_00369	2.91e-25
FGSG_01024	Fgchr1	Fvchr 1	FVEG_01149	0	Fochr 1	FOXG_00368	0
FGSG_01025	Fgchr1	Fvchr 1	FVEG_01150	1.48e-30	Fochr 1	FOXG_00367	6.85e-30
FGSG_01026	Fgchr1	Fvchr 1	FVEG_01151	5.99e-62	Fochr 1	FOXG_00366	5.43e-78
FGSG_01027	Fgchr1	Fvchr 1	FVEG_01152	0	Fochr 1	FOXG_00365	0
FGSG_01028	Fgchr1	Fvchr 1	FVEG_01154	1.3e-64	Fochr 1	FOXG_00364	3.34e-90
FGSG_01029	Fgchr1	Fvchr 1	FVEG_01155	2.17e-127	Fochr 1	FOXG_00363	7.77e-143
FGSG_01030	Fgchr1	Fvchr 1	FVEG_01156	1.07e-165	Fochr 1	FOXG_00362	1.46e-177
FGSG_01031	Fgchr1	Fvchr 1	FVEG_01157	1.42e-34	Fochr 1	FOXG_00361	3.27e-51
FGSG_01032	Fgchr1	Fvchr 1	FVEG_01158	2.91e-72	Fochr 1	FOXG_00360	1.12e-93
FGSG_01033	Fgchr1	Fvchr 1	FVEG_01160	3.79e-160	Fochr 1	FOXG_00358	1.76e-159
FGSG_01034	Fgchr1
FGSG_01035	Fgchr1	Fvchr 1	FVEG_01162	9.4e-32	Fochr 1	FOXG_00356	1.79e-70
FGSG_01036	Fgchr1	Fvchr 1	FVEG_01163	1.6e-22	Fochr 1	FOXG_00355	2.17e-34
FGSG_01037	Fgchr1	Fvchr 1	FVEG_01164	2.18e-135	Fochr 1	FOXG_00354	2.65e-101
FGSG_01038	Fgchr1	Fvchr 1	FVEG_01165	4.59e-105	Fochr 1	FOXG_00353	7.53e-95
FGSG_01039	Fgchr1	Fvchr 1	FVEG_01166	1.26e-35	Fochr 1	FOXG_00352	2.58e-43
FGSG_01040	Fgchr1	Fvchr 1	FVEG_01167	8.59e-24	Fochr 1	FOXG_00351	2.75e-30
FGSG_01041	Fgchr1				Fochr 1	FOXG_00350	4.73e-23
FGSG_01042	Fgchr1	Fvchr 1	FVEG_01169	5.44e-15	Fochr 1	FOXG_00349	4.09e-16
FGSG_11885	Fgchr1	Fvchr 1	FVEG_01170	9.49e-27	Fochr 1	FOXG_00348	4.57e-29
FGSG_11886	Fgchr1	Fvchr 1	FVEG_01170	1.78e-96	Fochr 1	FOXG_00348	7.66e-90
FGSG_01043	Fgchr1	Fvchr 1	FVEG_01171	4.31e-91	Fochr 1	FOXG_00347	1.11e-116
FGSG_01044	Fgchr1	Fvchr 1	FVEG_01172	9.15e-40	Fochr 1	FOXG_00346	3.04e-49
FGSG_01045	Fgchr1	Fvchr 1	FVEG_01174	1.29e-44	Fochr 1	FOXG_00344	1.22e-63
FGSG_01046	Fgchr1	Fvchr 1	FVEG_01175	4.04e-61	Fochr 1	FOXG_00343	7.4e-60
FGSG_11887	Fgchr1
FGSG_01047	Fgchr1
FGSG_01048	Fgchr1	Fvchr 1	FVEG_01179	7.13e-96	Fochr 1	FOXG_00341	2.46e-108
FGSG_01049	Fgchr1	Fvchr 1	FVEG_01180	0	Fochr 1	FOXG_00340	0
FGSG_01050	Fgchr1				Fochr 1	FOXG_00339	5.05e-08
FGSG_01051	Fgchr1	Fvchr 1	FVEG_01183	7.06e-50	Fochr 1	FOXG_00338	8.32e-87
FGSG_01052	Fgchr1	Fvchr 1	FVEG_01184	4.14e-41	Fochr 1	FOXG_00337	6.81e-68
FGSG_01053	Fgchr1	Fvchr 1	FVEG_01185	2.32e-73	Fochr 1	FOXG_00336	1.74e-74
FGSG_01054	Fgchr1	Fvchr 1	FVEG_01187	3.73e-22	Fochr 1	FOXG_00334	7.35e-27
FGSG_01055	Fgchr1	Fvchr 1	FVEG_01188	2.15e-176	Fochr 1	FOXG_00333	0
FGSG_01056	Fgchr1	Fvchr 1	FVEG_01189	1.19e-27	Fochr 1	FOXG_00332	4.09e-40
FGSG_01057	Fgchr1	Fvchr 1	FVEG_01190	5.78e-75	Fochr 1	FOXG_00331	3.9e-104
FGSG_01058	Fgchr1	Fvchr 1	FVEG_01191	1.11e-64	Fochr 1	FOXG_00330	2.83e-53
FGSG_01059	Fgchr1	Fvchr 1	FVEG_01192	1.37e-121	Fochr 1	FOXG_00329	2.43e-154
FGSG_01060	Fgchr1	Fvchr 1	FVEG_01193	7.81e-23	Fochr 1	FOXG_00328	7.61e-08
FGSG_01061	Fgchr1	Fvchr 1	FVEG_01194	1.16e-40	Fochr 1	FOXG_00327	1.58e-52
FGSG_01062	Fgchr1	Fvchr 1	FVEG_01196	2.79e-26	Fochr 1	FOXG_00326	2.18e-30
FGSG_01063	Fgchr1	Fvchr 1	FVEG_01159	1.54e-132	Fochr 1	FOXG_00359	3.95e-158
FGSG_01064	Fgchr1	Fvchr 1	FVEG_01197	0	Fochr 1	FOXG_00325	0
FGSG_01065	Fgchr1	Fvchr 1	FVEG_01197	2.18e-52	Fochr 1	FOXG_00324	2.97e-64
FGSG_01066	Fgchr1	Fvchr 1	FVEG_01199	1.36e-51	Fochr 1	FOXG_00323	4.05e-52
FGSG_01067	Fgchr1	Fvchr 1	FVEG_01206	7.67e-46	Fochr 1	FOXG_00314	2.12e-77
FGSG_11888	Fgchr1
FGSG_01068	Fgchr1	Fvchr 1	FVEG_01204	0	Fochr 1	FOXG_00316	0
FGSG_01069	Fgchr1	Fvchr 1	FVEG_01208	1.76e-117	Fochr 1	FOXG_00311	1.23e-112
FGSG_01070	Fgchr1	Fvchr 1	FVEG_01200	7.9e-36
FGSG_11889	Fgchr1
FGSG_11890	Fgchr1	Fvchr 1	FVEG_01201	4.56e-130	Fochr 1	FOXG_00319	2.12e-129
FGSG_11891	Fgchr1	Fvchr 1	FVEG_01203	1.55e-48	Fochr 1	FOXG_00317	6.41e-39
FGSG_01072	Fgchr1	Fvchr 1	FVEG_01202	4.79e-23	Fochr 1	FOXG_00318	6.07e-29
FGSG_11892	Fgchr1
FGSG_11893	Fgchr1
FGSG_01074	Fgchr1
FGSG_01075	Fgchr1
FGSG_01076	Fgchr1
FGSG_01077	Fgchr1
FGSG_01078	Fgchr1
FGSG_11894	Fgchr1	Fvchr 1	FVEG_01210	0	Fochr 1	FOXG_00308	0
FGSG_01081	Fgchr1	Fvchr 1	FVEG_01211	0	Fochr 1	FOXG_00307	0
FGSG_01082	Fgchr1	Fvchr 1	FVEG_01212	5.42e-59	Fochr 1	FOXG_00306	1.68e-99
FGSG_01083	Fgchr1	Fvchr 1	FVEG_01213	7.56e-70	Fochr 1	FOXG_00305	6.36e-80
FGSG_01084	Fgchr1	Fvchr 1	FVEG_01214	2.33e-71	Fochr 1	FOXG_00304	2.45e-99
FGSG_01085	Fgchr1	Fvchr 1	FVEG_01216	1.71e-80	Fochr 1	FOXG_00302	3.39e-85
FGSG_01086	Fgchr1	Fvchr 9	FVEG_10267	5.14e-36	Fochr 10	FOXG_11556	6.03e-36
FGSG_11895	Fgchr1
FGSG_01087	Fgchr1
FGSG_01088	Fgchr1	Fvchr 1	FVEG_01217	2.57e-12	Fochr 1	FOXG_00301	1.15e-08
FGSG_01089	Fgchr1
FGSG_11896	Fgchr1
FGSG_11897	Fgchr1	Fvchr 1	FVEG_01220	9.3e-173	Fochr 1	FOXG_00298	0
FGSG_01091	Fgchr1	Fvchr 1	FVEG_01219	1.39e-64	Fochr 1	FOXG_00299	1.12e-71
FGSG_01092	Fgchr1	Fvchr 1	FVEG_01218	3.95e-152	Fochr 1	FOXG_00300	2.47e-175
FGSG_11898	Fgchr1
FGSG_11899	Fgchr1
FGSG_01094	Fgchr1	Fvchr 1	FVEG_01225	2.53e-41	Fochr 1	FOXG_00293	4.99e-46
FGSG_01095	Fgchr1	Fvchr 1	FVEG_01226	1.47e-134	Fochr 1	FOXG_00292	5.87e-122
FGSG_01096	Fgchr1	Fvchr 1	FVEG_01227	2.67e-57	Fochr 1	FOXG_00291	3.65e-69
FGSG_01097	Fgchr1	Fvchr 1	FVEG_01224	2.46e-30	Fochr 1	FOXG_00294	2.89e-30
FGSG_01098	Fgchr1	Fvchr 1	FVEG_01223	4.37e-28	Fochr 1	FOXG_00295	2.27e-36
FGSG_01099	Fgchr1	Fvchr 1	FVEG_01222	0	Fochr 1	FOXG_00296	0
FGSG_01100	Fgchr1	Fvchr 1	FVEG_01221	9.89e-43	Fochr 1	FOXG_00297	3.29e-52
FGSG_01101	Fgchr1	Fvchr 1	FVEG_01228	2.28e-93	Fochr 1	FOXG_00289	2.15e-149
FGSG_01102	Fgchr1	Fvchr 1	FVEG_01229	0	Fochr 1	FOXG_00288	0
FGSG_01103	Fgchr1	Fvchr 1	FVEG_01230	2.07e-77	Fochr 1	FOXG_00287	2.72e-86
FGSG_01104	Fgchr1	Fvchr 1	FVEG_01231	0	Fochr 1	FOXG_00286	0
FGSG_11900	Fgchr1
FGSG_01105	Fgchr1	Fvchr 1	FVEG_01232	7.49e-92	Fochr 1	FOXG_00285	6.54e-105
FGSG_01106	Fgchr1	Fvchr 1	FVEG_01233	0	Fochr 1	FOXG_00284	0
FGSG_01107	Fgchr1	Fvchr 1	FVEG_01234	7.38e-38	Fochr 1	FOXG_00283	9.34e-44
FGSG_01108	Fgchr1	Fvchr 1	FVEG_01235	4.79e-82	Fochr 1	FOXG_00282	5.42e-79
FGSG_01109	Fgchr1	Fvchr 1	FVEG_01236	1.15e-128	Fochr 1	FOXG_00281	2.27e-133
FGSG_11901	Fgchr1
FGSG_11902	Fgchr1	Fvchr 1	FVEG_01237	5.56e-123	Fochr 1	FOXG_00280	9.85e-156
FGSG_01111	Fgchr1	Fvchr 1	FVEG_01238	0	Fochr 1	FOXG_00279	0
FGSG_01112	Fgchr1	Fvchr 1	FVEG_01239	7.06e-155	Fochr 1	FOXG_00278	5.94e-165
FGSG_11903	Fgchr1	Fvchr 1	FVEG_01240	2.01e-11	Fochr 1	FOXG_00277	2.36e-11
FGSG_11904	Fgchr1				Fochr 1	FOXG_00277	2.68e-08
FGSG_11905	Fgchr1	Fvchr 1	FVEG_01241	6.07e-74	Fochr 1	FOXG_00276	2.92e-76
FGSG_01114	Fgchr1
FGSG_01115	Fgchr1	Fvchr 1	FVEG_01243	8.66e-45	Fochr 1	FOXG_00274	4.17e-47
FGSG_01116	Fgchr1	Fvchr 1	FVEG_01244	1.81e-65	Fochr 1	FOXG_00273	1.47e-72
FGSG_01117	Fgchr1	Fvchr 1	FVEG_01245	3.67e-10	Fochr 1	FOXG_00272	4.81e-19
FGSG_01118	Fgchr1	Fvchr 1	FVEG_01246	8.88e-32	Fochr 1	FOXG_00271	7.2e-39
FGSG_01119	Fgchr1	Fvchr 1	FVEG_01247	8.11e-175	Fochr 1	FOXG_00270	0
FGSG_01120	Fgchr1	Fvchr 1	FVEG_01248	0	Fochr 1	FOXG_00269	0
FGSG_01121	Fgchr1	Fvchr 1	FVEG_01249	1.16e-46	Fochr 1	FOXG_00268	1.36e-46
FGSG_01122	Fgchr1	Fvchr 1	FVEG_01250	1.99e-15	Fochr 1	FOXG_00267	9.22e-15
FGSG_01123	Fgchr1	Fvchr 1	FVEG_01251	2.44e-162	Fochr 1	FOXG_00266	1.52e-148
FGSG_01124	Fgchr1				Fochr 1	FOXG_00265	3.39e-45
FGSG_01125	Fgchr1	Fvchr 1	FVEG_01252	6.14e-32	Fochr 1	FOXG_00264	5.36e-45
FGSG_01126	Fgchr1	Fvchr 1	FVEG_01253	1.47e-81	Fochr 1	FOXG_00263	1.02e-76
FGSG_01127	Fgchr1	Fvchr 1	FVEG_01254	5.91e-15	Fochr 1	FOXG_00262	2.85e-17
FGSG_01128	Fgchr1	Fvchr 1	FVEG_01255	0	Fochr 1	FOXG_00261	0
FGSG_01129	Fgchr1	Fvchr 1	FVEG_01256	8.16e-103	Fochr 1	FOXG_00260	2.52e-106
FGSG_01130	Fgchr1	Fvchr 1	FVEG_01257	7.17e-138	Fochr 1	FOXG_00259	6.5e-154
FGSG_01131	Fgchr1	Fvchr 1	FVEG_01258	2.76e-84	Fochr 1	FOXG_00258	7.65e-116
FGSG_01132	Fgchr1	Fvchr 1	FVEG_01259	5.5e-118	Fochr 1	FOXG_00257	7.5e-130
FGSG_01133	Fgchr1	Fvchr 1	FVEG_01260	0	Fochr 1	FOXG_00256	0
FGSG_01134	Fgchr1	Fvchr 1	FVEG_01261	3.06e-101	Fochr 1	FOXG_00255	7.01e-118
FGSG_01135	Fgchr1	Fvchr 1	FVEG_01262	0	Fochr 1	FOXG_00254	0
FGSG_01136	Fgchr1	Fvchr 1	FVEG_01263	2.65e-121	Fochr 1	FOXG_00253	3.24e-161
FGSG_01137	Fgchr1	Fvchr 1	FVEG_01264	0	Fochr 1	FOXG_00252	0
FGSG_01138	Fgchr1	Fvchr 1	FVEG_01265	6.32e-89	Fochr 1	FOXG_00251	3.4e-100
FGSG_01139	Fgchr1	Fvchr 1	FVEG_01266	1.69e-49	Fochr 1	FOXG_00250	5.62e-59
FGSG_01140	Fgchr1
FGSG_01141	Fgchr1	Fvchr 1	FVEG_01267	0	Fochr 1	FOXG_00249	0
FGSG_01142	Fgchr1	Fvchr 1	FVEG_01268	4.76e-129	Fochr 1	FOXG_00248	2.47e-174
FGSG_11906	Fgchr1
FGSG_01143	Fgchr1
FGSG_01144	Fgchr1	Fvchr 1	FVEG_01269	0	Fochr 1	FOXG_00247	0
FGSG_01145	Fgchr1	Fvchr 1	FVEG_01270	7.82e-08
FGSG_01146	Fgchr1
FGSG_01147	Fgchr1	Fvchr 1	FVEG_01273	8.34e-17	Fochr 1	FOXG_00243	1.64e-21
FGSG_01148	Fgchr1
FGSG_01149	Fgchr1	Fvchr 1	FVEG_01274	1.38e-122	Fochr 1	FOXG_00242	1.56e-156
FGSG_01150	Fgchr1	Fvchr 1	FVEG_01275	6.72e-112	Fochr 1	FOXG_00241	1.43e-122
FGSG_01151	Fgchr1	Fvchr 1	FVEG_01276	0	Fochr 1	FOXG_00240	0
FGSG_01152	Fgchr1	Fvchr 1	FVEG_01277	6.97e-164	Fochr 1	FOXG_00239	0
FGSG_01153	Fgchr1	Fvchr 1	FVEG_01278	3.73e-149	Fochr 1	FOXG_00238	3.92e-177
FGSG_01154	Fgchr1	Fvchr 1	FVEG_01279	0	Fochr 1	FOXG_00237	0
FGSG_01155	Fgchr1	Fvchr 1	FVEG_01280	0	Fochr 1	FOXG_00236	0
FGSG_01156	Fgchr1	Fvchr 1	FVEG_01281	7.98e-128	Fochr 1	FOXG_00235	6.46e-135
FGSG_01157	Fgchr1	Fvchr 1	FVEG_01282	1.32e-161	Fochr 1	FOXG_00234	0
FGSG_01158	Fgchr1	Fvchr 1	FVEG_01283	1.25e-136	Fochr 1	FOXG_00233	1.58e-142
FGSG_01159	Fgchr1	Fvchr 1	FVEG_01284	4.13e-39	Fochr 1	FOXG_00232	2.06e-44
FGSG_01160	Fgchr1	Fvchr 1	FVEG_01285	0	Fochr 1	FOXG_00231	0
FGSG_01161	Fgchr1	Fvchr 1	FVEG_01286	0	Fochr 1	FOXG_00230	0
FGSG_01162	Fgchr1	Fvchr 1	FVEG_01287	1.8e-66	Fochr 1	FOXG_00229	8.67e-69
FGSG_11907	Fgchr1
FGSG_01163	Fgchr1	Fvchr 1	FVEG_01288	0	Fochr 1	FOXG_00228	0
FGSG_01164	Fgchr1	Fvchr 1	FVEG_01289	9.82e-94	Fochr 1	FOXG_00227	4.91e-99
FGSG_01165	Fgchr1	Fvchr 1	FVEG_01290	9.28e-07	Fochr 1	FOXG_00226	1.83e-11
FGSG_01166	Fgchr1	Fvchr 1	FVEG_01291	0	Fochr 1	FOXG_00225	0
FGSG_01167	Fgchr1	Fvchr 1	FVEG_01292	1.1e-156	Fochr 1	FOXG_00224	0
FGSG_01168	Fgchr1	Fvchr 1	FVEG_01293	6.86e-28	Fochr 1	FOXG_00223	2.46e-43
FGSG_01169	Fgchr1	Fvchr 1	FVEG_01294	5.56e-145	Fochr 1	FOXG_00223	4.04e-180
FGSG_01170	Fgchr1	Fvchr 1	FVEG_01296	5.1e-55	Fochr 1	FOXG_00222	9.36e-91
FGSG_11908	Fgchr1
FGSG_11909	Fgchr1
FGSG_01171	Fgchr1	Fvchr 1	FVEG_01298	5.95e-46	Fochr 1	FOXG_00220	5.4e-62
FGSG_01172	Fgchr1	Fvchr 1	FVEG_01299	2.85e-45	Fochr 1	FOXG_00219	1.1e-66
FGSG_01173	Fgchr1	Fvchr 1	FVEG_01300	1.44e-56	Fochr 1	FOXG_00218	7.49e-65
FGSG_01174	Fgchr1	Fvchr 1	FVEG_01301	0	Fochr 1	FOXG_00217	0
FGSG_01175	Fgchr1	Fvchr 1	FVEG_01302	0	Fochr 1	FOXG_00216	0
FGSG_01176	Fgchr1	Fvchr 1	FVEG_01303	0	Fochr 1	FOXG_00215	0
FGSG_11910	Fgchr1
FGSG_01177	Fgchr1	Fvchr 1	FVEG_01304	0	Fochr 1	FOXG_00214	0
FGSG_01178	Fgchr1	Fvchr 1	FVEG_01305	0	Fochr 1	FOXG_00213	0
FGSG_01179	Fgchr1	Fvchr 1	FVEG_01306	5.65e-31	Fochr 1	FOXG_00212	3.95e-26
FGSG_01180	Fgchr1				Fochr 1	FOXG_00211	1.01e-09
FGSG_01181	Fgchr1	Fvchr 1	FVEG_01309	5.16e-64	Fochr 1	FOXG_00209	4.18e-71
FGSG_01182	Fgchr1	Fvchr 1	FVEG_01310	7.73e-39	Fochr 1	FOXG_00208	9.07e-39
FGSG_01183	Fgchr1	Fvchr 1	FVEG_01311	0	Fochr 1	FOXG_00207	0
FGSG_01184	Fgchr1	Fvchr 1	FVEG_01312	0	Fochr 1	FOXG_00205	0
FGSG_01185	Fgchr1	Fvchr 1	FVEG_01313	0	Fochr 1	FOXG_00204	0
FGSG_01186	Fgchr1	Fvchr 1	FVEG_01314	5.52e-62	Fochr 1	FOXG_00203	4e-60
FGSG_01187	Fgchr1	Fvchr 1	FVEG_01315	0	Fochr 1	FOXG_00202	0
FGSG_01188	Fgchr1	Fvchr 1	FVEG_01316	1.75e-158	Fochr 1	FOXG_00200	4.15e-141
FGSG_01189	Fgchr1	Fvchr 1	FVEG_01317	1.98e-86	Fochr 1	FOXG_00199	7.36e-105
FGSG_01190	Fgchr1	Fvchr 1	FVEG_01318	3.1e-19	Fochr 1	FOXG_00198	4.39e-34
FGSG_01191	Fgchr1	Fvchr 1	FVEG_01319	0	Fochr 1	FOXG_00197	0
FGSG_11911	Fgchr1
FGSG_01192	Fgchr1
FGSG_01193	Fgchr1	Fvchr 1	FVEG_01320	2.41e-151	Fochr 1	FOXG_00196	5.53e-168
FGSG_01194	Fgchr1	Fvchr 1	FVEG_01321	0	Fochr 1	FOXG_00195	0
FGSG_01195	Fgchr1	Fvchr 1	FVEG_01322	2.58e-22	Fochr 1	FOXG_00194	6.14e-42
FGSG_01196	Fgchr1	Fvchr 1	FVEG_01323	4.17e-71	Fochr 1	FOXG_00193	8.58e-116
FGSG_01197	Fgchr1	Fvchr 1	FVEG_01324	3.04e-78	Fochr 1	FOXG_00192	1.9e-101
FGSG_01198	Fgchr1	Fvchr 1	FVEG_01325	8.89e-123	Fochr 1	FOXG_00191	3.99e-156
FGSG_01199	Fgchr1	Fvchr 1	FVEG_01326	0	Fochr 1	FOXG_00190	0
FGSG_01200	Fgchr1	Fvchr 1	FVEG_01327	2.1e-144	Fochr 1	FOXG_00189	1.64e-148
FGSG_01201	Fgchr1				Fochr 1	FOXG_00188	6.4e-15
FGSG_01202	Fgchr1	Fvchr 1	FVEG_01329	6.89e-09	Fochr 1	FOXG_00187	2.2e-15
FGSG_01203	Fgchr1	Fvchr 1	FVEG_01330	4.02e-146	Fochr 1	FOXG_00186	1.94e-148
FGSG_01204	Fgchr1	Fvchr 1	FVEG_01331	0	Fochr 1	FOXG_00185	0
FGSG_11912	Fgchr1	Fvchr 1	FVEG_01332	2.87e-101	Fochr 1	FOXG_00184	2.16e-102
FGSG_01205	Fgchr1	Fvchr 1	FVEG_01333	1.33e-32	Fochr 1	FOXG_00183	2.63e-37
FGSG_01206	Fgchr1	Fvchr 1	FVEG_01334	2.3e-41	Fochr 1	FOXG_00182	2.9e-47
FGSG_01207	Fgchr1	Fvchr 1	FVEG_01335	2.81e-101	Fochr 1	FOXG_00181	6.46e-118
FGSG_01208	Fgchr1	Fvchr 1	FVEG_01336	8.37e-175	Fochr 1	FOXG_00180	8.78e-166
FGSG_01209	Fgchr1	Fvchr 1	FVEG_01337	5.22e-50	Fochr 1	FOXG_00179	4.07e-54
FGSG_01210	Fgchr1	Fvchr 1	FVEG_01338	0	Fochr 1	FOXG_00178	0
FGSG_01211	Fgchr1	Fvchr 1	FVEG_01339	6.84e-121	Fochr 1	FOXG_00177	3.55e-129
FGSG_01212	Fgchr1	Fvchr 1	FVEG_01340	1.32e-51	Fochr 1	FOXG_00176	5.5e-79
FGSG_01213	Fgchr1	Fvchr 1	FVEG_01341	1.96e-46	Fochr 1	FOXG_00175	1.47e-47
FGSG_01214	Fgchr1
FGSG_01215	Fgchr1	Fvchr 1	FVEG_01342	2.7e-72	Fochr 1	FOXG_00174	3.17e-72
FGSG_01216	Fgchr1	Fvchr 1	FVEG_01343	0	Fochr 1	FOXG_00173	0
FGSG_01217	Fgchr1	Fvchr 1	FVEG_01344	0	Fochr 1	FOXG_00172	0
FGSG_01218	Fgchr1
FGSG_01219	Fgchr1	Fvchr 1	FVEG_01346	2.72e-45	Fochr 1	FOXG_00170	3.19e-45
FGSG_01220	Fgchr1	Fvchr 1	FVEG_01347	2.93e-108	Fochr 1	FOXG_00169	4.99e-101
FGSG_01221	Fgchr1	Fvchr 1	FVEG_01349	2.64e-29	Fochr 1	FOXG_00168	5.41e-37
FGSG_01222	Fgchr1	Fvchr 1	FVEG_01350	7.64e-92	Fochr 1	FOXG_00167	1.89e-114
FGSG_01223	Fgchr1	Fvchr 1	FVEG_01351	8.05e-08	Fochr 1	FOXG_00166	4.02e-13
FGSG_01224	Fgchr1	Fvchr 1	FVEG_01352	8.27e-25	Fochr 1	FOXG_00165	2.65e-31
FGSG_01225	Fgchr1	Fvchr 1	FVEG_01353	0	Fochr 1	FOXG_00164	0
FGSG_11913	Fgchr1	Fvchr 1	FVEG_01354	8.79e-56	Fochr 1	FOXG_00163	6.13e-51
FGSG_01226	Fgchr1	Fvchr 1	FVEG_01355	0	Fochr 1	FOXG_00162	0
FGSG_01227	Fgchr1	Fvchr 1	FVEG_01356	0	Fochr 1	FOXG_00161	3.28e-162
FGSG_01228	Fgchr1	Fvchr 1	FVEG_01357	8.52e-79	Fochr 1	FOXG_00160	5.12e-62
FGSG_01229	Fgchr1	Fvchr 1	FVEG_01358	7e-70	Fochr 1	FOXG_00159	1.19e-62
FGSG_01230	Fgchr1	Fvchr 1	FVEG_01359	9.9e-144	Fochr 1	FOXG_00158	1.96e-148
FGSG_01231	Fgchr1	Fvchr 1	FVEG_01360	0	Fochr 1	FOXG_00157	0
FGSG_01232	Fgchr1	Fvchr 1	FVEG_01361	8.16e-23	Fochr 1	FOXG_00156	1.55e-24
FGSG_01233	Fgchr1	Fvchr 1	FVEG_01362	1.04e-20	Fochr 1	FOXG_00155	9.44e-37
FGSG_01234	Fgchr1	Fvchr 1	FVEG_01363	0	Fochr 1	FOXG_00154	0
FGSG_01235	Fgchr1	Fvchr 1	FVEG_01364	2.49e-83	Fochr 1	FOXG_00152	7.11e-81
FGSG_01236	Fgchr1	Fvchr 1	FVEG_01365	5.79e-154	Fochr 1	FOXG_00151	1.6e-148
FGSG_01237	Fgchr1	Fvchr 1	FVEG_01366	7.19e-37	Fochr 1	FOXG_00150	1.59e-50
FGSG_01238	Fgchr1	Fvchr 1	FVEG_01367	1.27e-89	Fochr 1	FOXG_00149	1.49e-89
FGSG_01239	Fgchr1	Fvchr 1	FVEG_01368	1.26e-20	Fochr 1	FOXG_00148	1.37e-14
FGSG_01240	Fgchr1	Fvchr 1	FVEG_01369	5.74e-40	Fochr 1	FOXG_00147	5e-16
FGSG_01241	Fgchr1	Fvchr 1	FVEG_01370	0	Fochr 1	FOXG_00146	0
FGSG_01242	Fgchr1	Fvchr 1	FVEG_01371	2.9e-61	Fochr 1	FOXG_00145	1e-73
FGSG_01243	Fgchr1	Fvchr 1	FVEG_01372	0	Fochr 1	FOXG_00144	0
FGSG_01244	Fgchr1	Fvchr 1	FVEG_01373	1.01e-98	Fochr 1	FOXG_00143	0
FGSG_01245	Fgchr1	Fvchr 1	FVEG_01375	0	Fochr 1	FOXG_00142	0
FGSG_11914	Fgchr1	Fvchr 1	FVEG_01376	2.25e-67	Fochr 1	FOXG_00141	2.04e-83
FGSG_11915	Fgchr1	Fvchr 1	FVEG_01377	0	Fochr 1	FOXG_00140	0
FGSG_01247	Fgchr1	Fvchr 1	FVEG_01378	5.38e-21	Fochr 1	FOXG_00139	7.33e-33
FGSG_11916	Fgchr1	Fvchr 1	FVEG_01379	5.27e-64	Fochr 1	FOXG_00138	1e-65
FGSG_01248	Fgchr1	Fvchr 1	FVEG_01380	1.07e-169	Fochr 1	FOXG_00137	2.12e-174
FGSG_01249	Fgchr1	Fvchr 1	FVEG_01381	7.85e-44	Fochr 1	FOXG_00136	2.09e-72
FGSG_01250	Fgchr1	Fvchr 1	FVEG_01382	0	Fochr 1	FOXG_00135	0
FGSG_01251	Fgchr1	Fvchr 1	FVEG_01383	5.12e-27	Fochr 1	FOXG_00134	7.25e-42
FGSG_01252	Fgchr1	Fvchr 1	FVEG_01384	0	Fochr 1	FOXG_00133	0
FGSG_01253	Fgchr1
FGSG_11917	Fgchr1
FGSG_11918	Fgchr1
FGSG_01254	Fgchr1	Fvchr 1	FVEG_01385	4.01e-94	Fochr 1	FOXG_00132	9.19e-111
FGSG_01255	Fgchr1
FGSG_01256	Fgchr1	Fvchr 1	FVEG_01386	1.12e-127	Fochr 1	FOXG_00131	3.6e-134
FGSG_01257	Fgchr1	Fvchr 1	FVEG_01387	0	Fochr 1	FOXG_00130	0
FGSG_01258	Fgchr1	Fvchr 1	FVEG_01388	4.97e-93	Fochr 1	FOXG_00129	1.84e-74
FGSG_11919	Fgchr1	Fvchr 1	FVEG_01389	3.12e-06	Fochr 1	FOXG_00128	6.16e-11
FGSG_11920	Fgchr1	Fvchr 1	FVEG_01389	1.56e-33	Fochr 1	FOXG_00128	4.47e-31
FGSG_01261	Fgchr1
FGSG_11921	Fgchr1	Fvchr 1	FVEG_01391	5.31e-43	Fochr 1	FOXG_00126	4.12e-47
FGSG_11922	Fgchr1	Fvchr 1	FVEG_01392	1.55e-64	Fochr 1	FOXG_00125	1.4e-80
FGSG_01263	Fgchr1	Fvchr 1	FVEG_01393	5.2e-59	Fochr 1	FOXG_00124	1.11e-69
FGSG_01264	Fgchr1	Fvchr 1	FVEG_01394	1.14e-29	Fochr 1	FOXG_00123	1.45e-35
FGSG_01265	Fgchr1	Fvchr 1	FVEG_01395	0	Fochr 1	FOXG_00122	0
FGSG_01266	Fgchr1	Fvchr 1	FVEG_01398	1.99e-26	Fochr 1	FOXG_00119	2.34e-26
FGSG_01267	Fgchr1	Fvchr 1	FVEG_01399	9.28e-45	Fochr 1	FOXG_00118	1.09e-44
FGSG_01268	Fgchr1	Fvchr 1	FVEG_01400	1.91e-53	Fochr 1	FOXG_00117	2.71e-68
FGSG_01269	Fgchr1				Fochr 1	FOXG_00116	4.14e-06
FGSG_01270	Fgchr1	Fvchr 1	FVEG_01401	7.1e-45	Fochr 1	FOXG_00115	5.96e-55
FGSG_01271	Fgchr1	Fvchr 1	FVEG_01402	2.46e-81	Fochr 1	FOXG_00114	3.35e-93
FGSG_01272	Fgchr1	Fvchr 1	FVEG_01403	0	Fochr 1	FOXG_00113	0
FGSG_01273	Fgchr1	Fvchr 1	FVEG_01404	0	Fochr 1	FOXG_00112	0
FGSG_11923	Fgchr1
FGSG_01274	Fgchr1	Fvchr 1	FVEG_01405	1.59e-77	Fochr 1	FOXG_00111	2.81e-73
FGSG_01275	Fgchr1	Fvchr 1	FVEG_01406	2.44e-158	Fochr 1	FOXG_00110	6.48e-150
FGSG_01276	Fgchr1	Fvchr 1	FVEG_01407	2.59e-18	Fochr 1	FOXG_00109	3.04e-18
FGSG_01277	Fgchr1	Fvchr 1	FVEG_01408	7.53e-81	Fochr 1	FOXG_00108	1.03e-92
FGSG_01278	Fgchr1	Fvchr 1	FVEG_01409	0	Fochr 1	FOXG_00107	0
FGSG_01279	Fgchr1	Fvchr 1	FVEG_01410	0	Fochr 1	FOXG_00106	0
FGSG_01280	Fgchr1	Fvchr 1	FVEG_01411	1.84e-162	Fochr 1	FOXG_00105	0
FGSG_01281	Fgchr1	Fvchr 1	FVEG_01412	1.98e-65	Fochr 1	FOXG_00104	1.6e-72
FGSG_01282	Fgchr1	Fvchr 1	FVEG_01413	5.37e-127	Fochr 1	FOXG_00103	3.62e-156
FGSG_01283	Fgchr1	Fvchr 1	FVEG_01414	0	Fochr 1	FOXG_00102	0
FGSG_01284	Fgchr1	Fvchr 1	FVEG_01415	3.87e-128	Fochr 1	FOXG_00101	2.7e-123
FGSG_01285	Fgchr1	Fvchr 1	FVEG_01416	3.63e-153	Fochr 1	FOXG_00100	9.32e-179
FGSG_11924	Fgchr1
FGSG_01286	Fgchr1
FGSG_01287	Fgchr1	Fvchr 1	FVEG_01417	0	Fochr 1	FOXG_00098	0
FGSG_01288	Fgchr1	Fvchr 1	FVEG_01418	2.52e-95	Fochr 1	FOXG_00097	2.95e-95
FGSG_01289	Fgchr1	Fvchr 1	FVEG_01419	6.79e-143	Fochr 1	FOXG_00096	2.01e-106
FGSG_01290	Fgchr1	Fvchr 1	FVEG_01420	7.84e-175	Fochr 1	FOXG_00095	2.8e-153
FGSG_01291	Fgchr1	Fvchr 1	FVEG_01421	6.07e-133	Fochr 1	FOXG_00094	7.16e-170
FGSG_01292	Fgchr1	Fvchr 1	FVEG_01422	2.49e-119	Fochr 1	FOXG_00093	2.52e-107
FGSG_01293	Fgchr1	Fvchr 1	FVEG_01423	4.63e-138	Fochr 1	FOXG_00092	0
FGSG_01294	Fgchr1	Fvchr 1	FVEG_01424	5.22e-35
FGSG_01295	Fgchr1	Fvchr 1	FVEG_01425	1.75e-100	Fochr 1	FOXG_00090	2.68e-121
FGSG_01296	Fgchr1	Fvchr 1	FVEG_01426	5.07e-22	Fochr 1	FOXG_00089	1e-26
FGSG_11925	Fgchr1	Fvchr 1	FVEG_01427	8.47e-106	Fochr 1	FOXG_00088	3.51e-96
FGSG_11926	Fgchr1	Fvchr 1	FVEG_01427	1.63e-37	Fochr 1	FOXG_00088	8.44e-46
FGSG_11927	Fgchr1	Fvchr 1	FVEG_01428	1.63e-16	Fochr 1	FOXG_00087	3.22e-21
FGSG_01298	Fgchr1	Fvchr 1	FVEG_01428	7.62e-162	Fochr 1	FOXG_00087	7.7e-150
FGSG_11928	Fgchr1
FGSG_01299	Fgchr1	Fvchr 1	FVEG_01429	0	Fochr 1	FOXG_00086	0
FGSG_01300	Fgchr1	Fvchr 1	FVEG_01430	0	Fochr 1	FOXG_00085	0
FGSG_01301	Fgchr1	Fvchr 1	FVEG_01431	0
FGSG_01302	Fgchr1	Fvchr 1	FVEG_01432	1.63e-99	Fochr 1	FOXG_00083	1.18e-60
FGSG_01303	Fgchr1	Fvchr 1	FVEG_01433	2.69e-08
FGSG_01304	Fgchr1	Fvchr 1	FVEG_01434	3.82e-64	Fochr 1	FOXG_00082	2.87e-65
FGSG_01306	Fgchr1	Fvchr 1	FVEG_01435	6.96e-96	Fochr 1	FOXG_00081	7.9e-130
FGSG_01307	Fgchr1	Fvchr 1	FVEG_01436	0	Fochr 1	FOXG_00080	0
FGSG_01308	Fgchr1	Fvchr 1	FVEG_01437	2.25e-133	Fochr 1	FOXG_00078	4.43e-101
FGSG_01309	Fgchr1	Fvchr 1	FVEG_01438	4.15e-118	Fochr 1	FOXG_00077	6.55e-105
FGSG_11929	Fgchr1
FGSG_11930	Fgchr1
FGSG_01310	Fgchr1	Fvchr 1	FVEG_01439	4.21e-74	Fochr 1	FOXG_00076	2.25e-11
FGSG_01311	Fgchr1	Fvchr 1	FVEG_01440	0	Fochr 1	FOXG_00075	0
FGSG_01312	Fgchr1	Fvchr 1	FVEG_01441	0	Fochr 1	FOXG_00074	0
FGSG_01313	Fgchr1	Fvchr 1	FVEG_01443	1.09e-44	Fochr 1	FOXG_00073	4.69e-38
FGSG_01314	Fgchr1	Fvchr 1	FVEG_01444	0	Fochr 1	FOXG_00072	0
FGSG_01315	Fgchr1	Fvchr 1	FVEG_01445	2.96e-38	Fochr 1	FOXG_00071	1.42e-40
FGSG_01316	Fgchr1	Fvchr 1	FVEG_01446	0	Fochr 1	FOXG_00070	0
FGSG_01317	Fgchr1	Fvchr 1	FVEG_01447	4.59e-77	Fochr 1	FOXG_00069	3.59e-118
FGSG_01318	Fgchr1	Fvchr 1	FVEG_01449	5.63e-119	Fochr 1	FOXG_00068	6.39e-153
FGSG_01319	Fgchr1	Fvchr 1	FVEG_01450	2.83e-29	Fochr 1	FOXG_00067	5.81e-37
FGSG_01320	Fgchr1	Fvchr 1	FVEG_01451	0	Fochr 1	FOXG_00066	0
FGSG_01321	Fgchr1	Fvchr 1	FVEG_01453	0	Fochr 1	FOXG_00064	4.03e-126
FGSG_01322	Fgchr1	Fvchr 1	FVEG_01454	1.62e-39	Fochr 1	FOXG_00063	3.09e-41
FGSG_11931	Fgchr1
FGSG_01323	Fgchr1	Fvchr 1	FVEG_01455	5.18e-73	Fochr 1	FOXG_00062	2.16e-100
FGSG_01324	Fgchr1	Fvchr 1	FVEG_01456	2.53e-44	Fochr 1	FOXG_00061	1.76e-39
FGSG_01325	Fgchr1	Fvchr 1	FVEG_01457	1.35e-37	Fochr 1	FOXG_00060	1.53e-34
FGSG_01326	Fgchr1	Fvchr 1	FVEG_01458	3.61e-126	Fochr 1	FOXG_00058	2.1e-180
FGSG_01327	Fgchr1	Fvchr 1	FVEG_01459	5e-14	Fochr 1	FOXG_00057	9.89e-19
FGSG_01328	Fgchr1	Fvchr 1	FVEG_01461	4.24e-178	Fochr 1	FOXG_00056	0
FGSG_01329	Fgchr1	Fvchr 1	FVEG_01461	0	Fochr 1	FOXG_00055	0
FGSG_01330	Fgchr1	Fvchr 1	FVEG_01462	2.8e-128	Fochr 1	FOXG_00054	8.95e-135
FGSG_01331	Fgchr1	Fvchr 1	FVEG_01463	9.98e-41	Fochr 1	FOXG_00053	2.65e-32
FGSG_01332	Fgchr1	Fvchr 1	FVEG_01464	5.47e-107	Fochr 1	FOXG_00052	4.44e-114
FGSG_01333	Fgchr1	Fvchr 1	FVEG_01465	7.24e-16	Fochr 1	FOXG_00051	5.65e-20
FGSG_01334	Fgchr1	Fvchr 1	FVEG_01466	4.48e-24	Fochr 1	FOXG_00050	9.19e-32
FGSG_01335	Fgchr1	Fvchr 1	FVEG_01467	8.93e-12	Fochr 1	FOXG_00049	6.97e-16
FGSG_01336	Fgchr1	Fvchr 1	FVEG_01468	0	Fochr 1	FOXG_00048	1.45e-122
FGSG_01337	Fgchr1	Fvchr 1	FVEG_01469	1.01e-143	Fochr 1	FOXG_00047	4.89e-146
FGSG_01338	Fgchr1	Fvchr 1	FVEG_01470	1.98e-24	Fochr 1	FOXG_00046	9.21e-24
FGSG_01339	Fgchr1	Fvchr 1	FVEG_01471	5.13e-113	Fochr 1	FOXG_00045	3.86e-114
FGSG_11932	Fgchr1	Fvchr 1	FVEG_01472	1.69e-06	Fochr 1	FOXG_00043	3.46e-14
FGSG_11933	Fgchr1				Fochr 14	FOXG_16448	4.52e-11
FGSG_11934	Fgchr1	Fvchr 1	FVEG_01474	2.72e-98	Fochr 1	FOXG_00042	7.25e-127
FGSG_01340	Fgchr1	Fvchr 1	FVEG_01475	7.28e-31	Fochr 1	FOXG_00041	2.81e-52
FGSG_01341	Fgchr1	Fvchr 1	FVEG_01476	0	Fochr 1	FOXG_00040	0
FGSG_01342	Fgchr1	Fvchr 1	FVEG_01477	3.23e-85	Fochr 1	FOXG_00039	2.61e-92
FGSG_01343	Fgchr1	Fvchr 1	FVEG_01478	1.55e-90	Fochr 1	FOXG_00038	1.4e-106
FGSG_01344	Fgchr1	Fvchr 1	FVEG_01479	0	Fochr 1	FOXG_00037	0
FGSG_01345	Fgchr1	Fvchr 1	FVEG_01480	6.48e-129	Fochr 1	FOXG_00036	3.12e-131
FGSG_11935	Fgchr1
FGSG_01346	Fgchr1	Fvchr 1	FVEG_01481	0	Fochr 1	FOXG_00035	0
FGSG_01347	Fgchr1	Fvchr 1	FVEG_01482	3.51e-161	Fochr 1	FOXG_00034	4.27e-164
FGSG_01348	Fgchr1	Fvchr 1	FVEG_01483	5.57e-59	Fochr 1	FOXG_00033	4.51e-66
FGSG_01349	Fgchr1	Fvchr 1	FVEG_01484	1.38e-171	Fochr 1	FOXG_00032	6.88e-177
FGSG_01350	Fgchr1	Fvchr 1	FVEG_01485	0	Fochr 1	FOXG_00031	0
FGSG_01351	Fgchr1	Fvchr 1	FVEG_01486	5.8e-85	Fochr 1	FOXG_00030	2.69e-84
FGSG_01352	Fgchr1	Fvchr 1	FVEG_01487	2.39e-120	Fochr 1	FOXG_00029	5.89e-106
FGSG_01353	Fgchr1	Fvchr 1	FVEG_01489	0	Fochr 1	FOXG_00027	0
FGSG_01354	Fgchr1	Fvchr 1	FVEG_01490	3.88e-150	Fochr 1	FOXG_00026	4.55e-150
FGSG_01355	Fgchr1	Fvchr 1	FVEG_01491	5.72e-46	Fochr 1	FOXG_00025	3.32e-63
FGSG_01356	Fgchr1				Fochr 1	FOXG_00024	1.49e-36
FGSG_01357	Fgchr1	Fvchr 1	FVEG_01492	0	Fochr 1	FOXG_00023	0
FGSG_01358	Fgchr1	Fvchr 1	FVEG_01493	3.47e-122	Fochr 1	FOXG_00022	2.51e-120
FGSG_01359	Fgchr1	Fvchr 1	FVEG_01494	3e-37	Fochr 1	FOXG_00021	5.7e-39
FGSG_01360	Fgchr1	Fvchr 1	FVEG_01495	7.59e-40	Fochr 1	FOXG_00020	9.25e-43
FGSG_01361	Fgchr1	Fvchr 1	FVEG_01496	9.62e-147	Fochr 1	FOXG_00019	6e-133
FGSG_11936	Fgchr1	Fvchr 1	FVEG_01497	3.46e-50	Fochr 1	FOXG_00017	6.83e-55
FGSG_01362	Fgchr1	Fvchr 1	FVEG_01498	3.69e-24	Fochr 1	FOXG_00016	4.5e-27
FGSG_11937	Fgchr1
FGSG_11938	Fgchr1	Fvchr 1	FVEG_01500	1.32e-127	Fochr 1	FOXG_00015	3.77e-125
FGSG_01363	Fgchr1	Fvchr 1	FVEG_01501	3.95e-39	Fochr 1	FOXG_00014	1.17e-39
FGSG_11939	Fgchr1	Fvchr 1	FVEG_01501	2e-39
FGSG_01364	Fgchr1	Fvchr 1	FVEG_01502	0	Fochr 1	FOXG_00013	0
FGSG_01365	Fgchr1	Fvchr 1	FVEG_01503	1.25e-46	Fochr 1	FOXG_00012	1.05e-56
FGSG_01366	Fgchr1	Fvchr 1	FVEG_01504	1.48e-56	Fochr 1	FOXG_00011	3.39e-36
FGSG_11940	Fgchr1	Fvchr 1	FVEG_01505	1.68e-35	Fochr 1	FOXG_00010	1.41e-45
FGSG_11941	Fgchr1	Fvchr 1	FVEG_01506	1.72e-17	Fochr 1	FOXG_00009	1.34e-21
FGSG_01368	Fgchr1	Fvchr 1	FVEG_01507	5.72e-40	Fochr 1	FOXG_00008	1.64e-37
FGSG_11942	Fgchr1
FGSG_01369	Fgchr1	Fvchr 1	FVEG_01508	0	Fochr 1	FOXG_00006	0
FGSG_01370	Fgchr1	Fvchr 1	FVEG_01509	5.44e-56	Fochr 1	FOXG_00005	4.41e-63
FGSG_01371	Fgchr1	Fvchr 1	FVEG_01511	0	Fochr 1	FOXG_00003	0
FGSG_01372	Fgchr1	Fvchr 1	FVEG_01512	2.04e-128	Fochr 1	FOXG_00002	7.53e-73
FGSG_01373	Fgchr1	Fvchr 1	FVEG_01514	9.21e-54	Fochr 1	FOXG_00001	7.73e-64
FGSG_01374	Fgchr1	Fvchr 1	FVEG_01515	6.27e-117
FGSG_01375	Fgchr1	Fvchr 1	FVEG_01515	5.71e-83
FGSG_01376	Fgchr1	Fvchr 1	FVEG_01516	2.35e-86
FGSG_01377	Fgchr1	Fvchr 1	FVEG_01517	2.09e-25
FGSG_01378	Fgchr1	Fvchr 1	FVEG_09453	1.17e-21	Fochr 1	FOXG_11338	1.86e-45
FGSG_01379	Fgchr1	Fvchr 1	FVEG_09456	3.01e-105	Fochr 1	FOXG_11336	8.31e-100
FGSG_01381	Fgchr1	Fvchr 1	FVEG_09457	9.48e-15	Fochr 1	FOXG_11335	1.8e-16
FGSG_01382	Fgchr1	Fvchr 1	FVEG_09458	0	Fochr 1	FOXG_11334	0
FGSG_01383	Fgchr1	Fvchr 1	FVEG_09460	4.34e-36	Fochr 1	FOXG_11332	3.79e-49
FGSG_01384	Fgchr1
FGSG_01385	Fgchr1	Fvchr 1	FVEG_09461	4.36e-15	Fochr 1	FOXG_11330	3.04e-10
FGSG_01386	Fgchr1	Fvchr 1	FVEG_09462	4.46e-113	Fochr 1	FOXG_11329	1.54e-125
FGSG_01387	Fgchr1	Fvchr 1	FVEG_09463	3.4e-81	Fochr 1	FOXG_11328	1.64e-83
FGSG_01388	Fgchr1	Fvchr 1	FVEG_09464	0	Fochr 1	FOXG_11327	0
FGSG_01389	Fgchr1	Fvchr 1	FVEG_09465	8.22e-27	Fochr 1	FOXG_11326	1.08e-35
FGSG_01390	Fgchr1	Fvchr 1	FVEG_09466	6.05e-106	Fochr 1	FOXG_11325	3.77e-92
FGSG_01391	Fgchr1	Fvchr 1	FVEG_09467	0	Fochr 1	FOXG_11324	0
FGSG_01392	Fgchr1	Fvchr 1	FVEG_09468	0	Fochr 1	FOXG_11324	0
FGSG_01393	Fgchr1	Fvchr 1	FVEG_09469	1.77e-28	Fochr 1	FOXG_11322	1.54e-41
FGSG_01394	Fgchr1	Fvchr 1	FVEG_09470	7.25e-54	Fochr 1	FOXG_11321	2.32e-60
FGSG_01395	Fgchr1	Fvchr 1	FVEG_09471	1.28e-146	Fochr 1	FOXG_11319	1.16e-162
FGSG_01396	Fgchr1
FGSG_01397	Fgchr1	Fvchr 1	FVEG_09472	1.16e-158	Fochr 1	FOXG_11318	1.58e-170
FGSG_01398	Fgchr1	Fvchr 1	FVEG_09473	1.13e-66	Fochr 1	FOXG_11317	1.24e-134
FGSG_01399	Fgchr1	Fvchr 1	FVEG_09474	0	Fochr 1	FOXG_11316	0
FGSG_01400	Fgchr1
FGSG_01401	Fgchr1	Fvchr 1	FVEG_09477	1.52e-12
FGSG_01402	Fgchr1	Fvchr 1	FVEG_09478	1.08e-130	Fochr 1	FOXG_11313	1.06e-152
FGSG_11943	Fgchr1
FGSG_01403	Fgchr1	Fvchr 1	FVEG_09479	0	Fochr 1	FOXG_11312	0
FGSG_01404	Fgchr1	Fvchr 1	FVEG_09480	2.13e-86	Fochr 1	FOXG_11311	7.62e-102
FGSG_01405	Fgchr1	Fvchr 1	FVEG_09481	2.15e-135	Fochr 1	FOXG_11310	3.66e-128
FGSG_01406	Fgchr1	Fvchr 1	FVEG_09482	6.42e-155	Fochr 1	FOXG_11309	0
FGSG_01407	Fgchr1	Fvchr 1	FVEG_09483	1.55e-66	Fochr 1	FOXG_11308	3.56e-83
FGSG_01408	Fgchr1	Fvchr 1	FVEG_09484	2.48e-55	Fochr 1	FOXG_11307	6.61e-84
FGSG_11944	Fgchr1
FGSG_01409	Fgchr1	Fvchr 1	FVEG_09485	4.24e-32	Fochr 1	FOXG_11306	4.79e-29
FGSG_01410	Fgchr1	Fvchr 1	FVEG_09486	0	Fochr 1	FOXG_11305	0
FGSG_01411	Fgchr1	Fvchr 1	FVEG_09487	8.06e-135	Fochr 1	FOXG_11304	2.23e-166
FGSG_01412	Fgchr1	Fvchr 1	FVEG_09488	1.1e-52	Fochr 1	FOXG_11303	1.61e-70
FGSG_11945	Fgchr1	Fvchr 1	FVEG_09489	1.48e-46	Fochr 1	FOXG_11302	1.03e-41
FGSG_01413	Fgchr1	Fvchr 1	FVEG_09489	2.85e-54	Fochr 1	FOXG_11302	2.15e-92
FGSG_01414	Fgchr1	Fvchr 1	FVEG_09490	0	Fochr 1	FOXG_11301	0
FGSG_01415	Fgchr1	Fvchr 1	FVEG_09491	3.59e-31	Fochr 1	FOXG_11300	2.91e-38
FGSG_11946	Fgchr1	Fvchr 1	FVEG_09492	2.66e-27	Fochr 1	FOXG_11299	1.23e-26
FGSG_11947	Fgchr1	Fvchr 1	FVEG_09493	3.51e-174	Fochr 1	FOXG_11298	0
FGSG_01417	Fgchr1	Fvchr 1	FVEG_09495	6.52e-161	Fochr 1	FOXG_11296	6.35e-146
FGSG_11948	Fgchr1
FGSG_01418	Fgchr1	Fvchr 1	FVEG_09496	1.89e-33	Fochr 1	FOXG_11295	3.6e-35
FGSG_11949	Fgchr1
FGSG_01419	Fgchr1	Fvchr 1	FVEG_09497	0	Fochr 1	FOXG_11294	0
FGSG_01420	Fgchr1	Fvchr 1	FVEG_09498	2.84e-44	Fochr 1	FOXG_11293	8.13e-42
FGSG_01421	Fgchr1	Fvchr 1	FVEG_09499	0	Fochr 1	FOXG_11292	0
FGSG_01422	Fgchr1	Fvchr 1	FVEG_09500	0	Fochr 1	FOXG_11291	0
FGSG_01424	Fgchr1	Fvchr 1	FVEG_09501	4.44e-107	Fochr 1	FOXG_11290	1.27e-104
FGSG_11950	Fgchr1
FGSG_11951	Fgchr1
FGSG_01425	Fgchr1	Fvchr 1	FVEG_09502	0	Fochr 1	FOXG_11289	0
FGSG_01426	Fgchr1	Fvchr 1	FVEG_09503	1.37e-10	Fochr 1	FOXG_11288	2.7e-15
FGSG_11952	Fgchr1
FGSG_11953	Fgchr1
FGSG_01428	Fgchr1	Fvchr 1	FVEG_09506	1.27e-57	Fochr 1	FOXG_11286	3.93e-98
FGSG_01429	Fgchr1	Fvchr 1	FVEG_09507	0	Fochr 1	FOXG_11285	0
FGSG_01430	Fgchr1	Fvchr 1	FVEG_09508	0	Fochr 1	FOXG_11284	0
FGSG_01431	Fgchr1	Fvchr 1	FVEG_09509	3.14e-108	Fochr 1	FOXG_11283	1.46e-107
FGSG_01432	Fgchr1	Fvchr 1	FVEG_09510	0	Fochr 1	FOXG_11282	0
FGSG_01433	Fgchr1	Fvchr 1	FVEG_09511	0	Fochr 1	FOXG_11281	0
FGSG_11954	Fgchr1
FGSG_01434	Fgchr1	Fvchr 1	FVEG_09513	2.35e-45	Fochr 1	FOXG_11280	3.21e-57
FGSG_01435	Fgchr1	Fvchr 1	FVEG_09514	3.19e-78	Fochr 1	FOXG_11279	6.27e-46
FGSG_01436	Fgchr1	Fvchr 1	FVEG_09515	1.34e-33	Fochr 1	FOXG_11278	1.26e-52
FGSG_01437	Fgchr1	Fvchr 1	FVEG_09516	5.63e-82	Fochr 1	FOXG_11277	8.88e-69
FGSG_01438	Fgchr1	Fvchr 1	FVEG_09517	4.97e-53	Fochr 1	FOXG_11276	7.87e-77
FGSG_01439	Fgchr1	Fvchr 1	FVEG_09518	1.9e-23	Fochr 1	FOXG_11275	1.48e-27
FGSG_01440	Fgchr1	Fvchr 1	FVEG_09519	3.26e-47	Fochr 1	FOXG_11274	3.68e-44
FGSG_11955	Fgchr1	Fvchr 1	FVEG_09521	7.35e-47	Fochr 1	FOXG_11273	1.35e-45
FGSG_11956	Fgchr1	Fvchr 1	FVEG_09522	6.51e-37	Fochr 1	FOXG_11272	7.64e-37
FGSG_01442	Fgchr1	Fvchr 1	FVEG_09523	3.8e-53	Fochr 1	FOXG_11271	2.97e-57
FGSG_01443	Fgchr1
FGSG_01444	Fgchr1	Fvchr 1	FVEG_09526	0	Fochr 1	FOXG_11268	0
FGSG_01445	Fgchr1	Fvchr 1	FVEG_09527	0	Fochr 1	FOXG_11267	0
FGSG_01446	Fgchr1	Fvchr 1	FVEG_09528	0	Fochr 1	FOXG_11266	0
FGSG_01447	Fgchr1	Fvchr 1	FVEG_09529	0	Fochr 1	FOXG_11265	0
FGSG_01448	Fgchr1	Fvchr 1	FVEG_09530	2.78e-146	Fochr 1	FOXG_11264	3.13e-143
FGSG_01449	Fgchr1	Fvchr 1	FVEG_09531	0	Fochr 1	FOXG_11263	0
FGSG_01450	Fgchr1	Fvchr 1	FVEG_09532	0	Fochr 1	FOXG_11262	0
FGSG_01451	Fgchr1	Fvchr 1	FVEG_09533	8.64e-49	Fochr 1	FOXG_11261	1.05e-51
FGSG_01452	Fgchr1	Fvchr 1	FVEG_09534	9.81e-23	Fochr 1	FOXG_11260	1.6e-12
FGSG_01453	Fgchr1	Fvchr 1	FVEG_09535	4.99e-179	Fochr 1	FOXG_11259	9.08e-104
FGSG_01454	Fgchr1	Fvchr 1	FVEG_09536	0	Fochr 1	FOXG_11258	0
FGSG_01455	Fgchr1	Fvchr 1	FVEG_09537	1.01e-26	Fochr 1	FOXG_11257	5.63e-41
FGSG_11957	Fgchr1
FGSG_01457	Fgchr1	Fvchr 1	FVEG_09538	2.14e-100	Fochr 1	FOXG_11256	1.2e-114
FGSG_01458	Fgchr1				Fochr 1	FOXG_11255	1.33e-07
FGSG_01459	Fgchr1	Fvchr 1	FVEG_09539	5.97e-54	Fochr 1	FOXG_11254	2.67e-50
FGSG_01460	Fgchr1
FGSG_01461	Fgchr1	Fvchr 1	FVEG_09540	0	Fochr 1	FOXG_11253	0
FGSG_01462	Fgchr1	Fvchr 1	FVEG_09541	0	Fochr 1	FOXG_11252	0
FGSG_01463	Fgchr1	Fvchr 1	FVEG_09542	5.87e-32	Fochr 1	FOXG_11251	2.02e-44
FGSG_01464	Fgchr1	Fvchr 1	FVEG_09543	4.65e-161	Fochr 1	FOXG_11250	0
FGSG_01465	Fgchr1	Fvchr 1	FVEG_09544	1.68e-58	Fochr 1	FOXG_11249	4.66e-90
FGSG_01466	Fgchr1	Fvchr 1	FVEG_09545	3.81e-132	Fochr 1	FOXG_11248	1.09e-129
FGSG_01467	Fgchr1	Fvchr 1	FVEG_09546	6.97e-58	Fochr 1	FOXG_11247	1.43e-65
FGSG_01468	Fgchr1	Fvchr 1	FVEG_09547	1.63e-06	Fochr 1	FOXG_11246	7.85e-09
FGSG_01469	Fgchr1	Fvchr 1	FVEG_09548	6.32e-61	Fochr 1	FOXG_11245	7.41e-61
FGSG_01470	Fgchr1	Fvchr 1	FVEG_09550	0	Fochr 1	FOXG_11243	0
FGSG_11958	Fgchr1	Fvchr 1	FVEG_09551	1.9e-16	Fochr 1	FOXG_11242	9.48e-22
FGSG_11959	Fgchr1	Fvchr 1	FVEG_09552	3.66e-49	Fochr 1	FOXG_11241	1.22e-58
FGSG_01472	Fgchr1	Fvchr 1	FVEG_09553	1.07e-42	Fochr 1	FOXG_11240	8.68e-50
FGSG_01473	Fgchr1	Fvchr 1	FVEG_09554	0	Fochr 1	FOXG_11239	0
FGSG_01474	Fgchr1
FGSG_11960	Fgchr1
FGSG_11961	Fgchr1	Fvchr 1	FVEG_09555	5.16e-66	Fochr 1	FOXG_11237	1.71e-75
FGSG_01475	Fgchr1	Fvchr 1	FVEG_09556	0	Fochr 1	FOXG_11236	0
FGSG_01476	Fgchr1	Fvchr 1	FVEG_09557	1.94e-64	Fochr 1	FOXG_11235	4.79e-87
FGSG_01477	Fgchr1	Fvchr 1	FVEG_09558	2.15e-24	Fochr 1	FOXG_11234	3.53e-14
FGSG_01478	Fgchr1	Fvchr 1	FVEG_09559	2.82e-12	Fochr 14	FOXG_14183	1.26e-08
FGSG_01479	Fgchr1				Fochr 1	FOXG_11232	8.02e-10
FGSG_01480	Fgchr1	Fvchr 1	FVEG_09560	3.96e-112	Fochr 1	FOXG_11231	2.06e-157
FGSG_01481	Fgchr1	Fvchr 1	FVEG_09561	0	Fochr 1	FOXG_11230	0
FGSG_01482	Fgchr1	Fvchr 1	FVEG_09562	6.26e-07
FGSG_01483	Fgchr1	Fvchr 1	FVEG_09563	7.3e-14	Fochr 1	FOXG_11228	5.91e-21
FGSG_01484	Fgchr1	Fvchr 1	FVEG_09589	2.79e-135	Fochr 1	FOXG_11202	3.54e-178
FGSG_01485	Fgchr1	Fvchr 1	FVEG_09588	6.65e-101	Fochr 1	FOXG_11203	0
FGSG_01486	Fgchr1	Fvchr 1	FVEG_09587	0	Fochr 1	FOXG_11204	0
FGSG_01487	Fgchr1	Fvchr 1	FVEG_09586	4.37e-48	Fochr 1	FOXG_11205	6.18e-63
FGSG_01488	Fgchr1	Fvchr 1	FVEG_09585	1.54e-107	Fochr 1	FOXG_11206	1.34e-120
FGSG_01489	Fgchr1	Fvchr 1	FVEG_09584	6.55e-37	Fochr 1	FOXG_11207	7.69e-37
FGSG_01490	Fgchr1	Fvchr 1	FVEG_09583	6.51e-36	Fochr 1	FOXG_11208	1.86e-33
FGSG_01491	Fgchr1	Fvchr 1	FVEG_09582	1.83e-09	Fochr 1	FOXG_11209	3.35e-08
FGSG_01492	Fgchr1
FGSG_01493	Fgchr1	Fvchr 1	FVEG_09581	3.03e-34	Fochr 1	FOXG_11210	6.44e-45
FGSG_01494	Fgchr1	Fvchr 1	FVEG_09580	9.85e-30	Fochr 1	FOXG_11211	1.16e-29
FGSG_01495	Fgchr1	Fvchr 1	FVEG_09579	7.99e-23	Fochr 1	FOXG_11212	6.98e-36
FGSG_01496	Fgchr1	Fvchr 1	FVEG_09578	0	Fochr 1	FOXG_11213	0
FGSG_01497	Fgchr1	Fvchr 1	FVEG_09577	0	Fochr 1	FOXG_11214	0
FGSG_01498	Fgchr1	Fvchr 1	FVEG_09576	0	Fochr 1	FOXG_11215	0
FGSG_01499	Fgchr1	Fvchr 1	FVEG_09575	0	Fochr 1	FOXG_11216	1.63e-174
FGSG_01500	Fgchr1
FGSG_01501	Fgchr1	Fvchr 1	FVEG_09574	0	Fochr 1	FOXG_11217	0
FGSG_01502	Fgchr1	Fvchr 1	FVEG_09573	5.98e-33	Fochr 1	FOXG_11218	9.83e-60
FGSG_01503	Fgchr1	Fvchr 1	FVEG_09572	0	Fochr 1	FOXG_11219	0
FGSG_01504	Fgchr1	Fvchr 1	FVEG_09571	3.98e-164	Fochr 1	FOXG_11220	0
FGSG_01505	Fgchr1	Fvchr 1	FVEG_09570	1.83e-98	Fochr 1	FOXG_11221	4.5e-84
FGSG_01506	Fgchr1	Fvchr 1	FVEG_09569	2.3e-154	Fochr 1	FOXG_11222	4.21e-153
FGSG_01507	Fgchr1
FGSG_01508	Fgchr1	Fvchr 1	FVEG_09565	3.78e-171	Fochr 1	FOXG_11226	2.45e-160
FGSG_01509	Fgchr1	Fvchr 1	FVEG_09564	6.94e-123	Fochr 1	FOXG_11227	1.99e-120
FGSG_01510	Fgchr1	Fvchr 1	FVEG_09590	8.34e-24	Fochr 1	FOXG_11201	1.23e-41
FGSG_01511	Fgchr1	Fvchr 1	FVEG_09591	8.28e-12	Fochr 1	FOXG_11200	4.14e-17
FGSG_01512	Fgchr1
FGSG_01513	Fgchr1
FGSG_01514	Fgchr1	Fvchr 1	FVEG_09594	2.8e-07	Fochr 1	FOXG_11197	1.29e-06
FGSG_01515	Fgchr1	Fvchr 1	FVEG_09595	5.38e-137	Fochr 1	FOXG_11196	3.9e-135
FGSG_01516	Fgchr1	Fvchr 1	FVEG_09596	6.02e-148	Fochr 1	FOXG_11195	3.24e-159
FGSG_01517	Fgchr1
FGSG_01518	Fgchr1
FGSG_01519	Fgchr1	Fvchr 1	FVEG_09597	1.86e-65	Fochr 1	FOXG_11194	2.54e-77
FGSG_01520	Fgchr1	Fvchr 1	FVEG_09598	2.1e-85	Fochr 1	FOXG_11193	8.41e-110
FGSG_01521	Fgchr1	Fvchr 1	FVEG_09600	1.03e-99	Fochr 1	FOXG_11191	3.56e-112
FGSG_01522	Fgchr1	Fvchr 1	FVEG_09601	0	Fochr 1	FOXG_11190	0
FGSG_01523	Fgchr1	Fvchr 1	FVEG_09602	0	Fochr 1	FOXG_11189	0
FGSG_11962	Fgchr1
FGSG_11963	Fgchr1
FGSG_01525	Fgchr1	Fvchr 1	FVEG_09604	1.94e-30	Fochr 1	FOXG_11188	9.35e-33
FGSG_01526	Fgchr1	Fvchr 1	FVEG_09605	0	Fochr 1	FOXG_11187	0
FGSG_01527	Fgchr1	Fvchr 1	FVEG_09606	0	Fochr 1	FOXG_11186	0
FGSG_01528	Fgchr1	Fvchr 1	FVEG_09607	5.67e-102	Fochr 1	FOXG_11185	6.42e-99
FGSG_01529	Fgchr1
FGSG_01530	Fgchr1	Fvchr 1	FVEG_09609	1.35e-117	Fochr 1	FOXG_11183	2.88e-128
FGSG_01531	Fgchr1	Fvchr 1	FVEG_09611	0	Fochr 1	FOXG_11181	0
FGSG_01532	Fgchr1	Fvchr 1	FVEG_09612	2.13e-18	Fochr 1	FOXG_11180	2.5e-18
FGSG_01533	Fgchr1	Fvchr 1	FVEG_09614	0	Fochr 1	FOXG_11178	0
FGSG_01534	Fgchr1	Fvchr 1	FVEG_09615	0	Fochr 1	FOXG_11177	0
FGSG_01535	Fgchr1	Fvchr 1	FVEG_09616	0	Fochr 1	FOXG_11176	0
FGSG_01536	Fgchr1	Fvchr 1	FVEG_09617	1.58e-84	Fochr 1	FOXG_11175	0
FGSG_01537	Fgchr1
FGSG_01538	Fgchr1	Fvchr 1	FVEG_09618	3.9e-114	Fochr 1	FOXG_11174	4.41e-111
FGSG_01539	Fgchr1	Fvchr 1	FVEG_09619	6.1e-79	Fochr 1	FOXG_11173	8.01e-88
FGSG_01540	Fgchr1	Fvchr 1	FVEG_09620	2.82e-62	Fochr 1	FOXG_11172	2.97e-90
FGSG_01541	Fgchr1	Fvchr 1	FVEG_09621	0	Fochr 1	FOXG_11171	0
FGSG_01542	Fgchr1	Fvchr 1	FVEG_09622	1.69e-97	Fochr 1	FOXG_11170	1.98e-97
FGSG_01543	Fgchr1	Fvchr 1	FVEG_09623	1.19e-98	Fochr 1	FOXG_11169	5.73e-101
FGSG_01544	Fgchr1	Fvchr 1	FVEG_09624	0	Fochr 1	FOXG_11168	0
FGSG_11964	Fgchr1	Fvchr 1	FVEG_09625	1.65e-28	Fochr 1	FOXG_11167	3.65e-42
FGSG_01545	Fgchr1	Fvchr 1	FVEG_09626	0	Fochr 1	FOXG_11165	0
FGSG_01546	Fgchr1				Fochr 1	FOXG_11164	2.15e-32
FGSG_01547	Fgchr1	Fvchr 1	FVEG_09627	4.33e-116	Fochr 1	FOXG_11163	1.44e-125
FGSG_01548	Fgchr1	Fvchr 1	FVEG_09628	4.64e-161	Fochr 1	FOXG_11162	2.41e-169
FGSG_01549	Fgchr1	Fvchr 1	FVEG_09629	5.41e-31	Fochr 1	FOXG_11161	2.61e-33
FGSG_01550	Fgchr1	Fvchr 1	FVEG_09630	2.18e-31	Fochr 1	FOXG_11160	2.66e-34
FGSG_01551	Fgchr1	Fvchr 1	FVEG_09631	6.27e-75	Fochr 1	FOXG_11159	2.42e-96
FGSG_01552	Fgchr1	Fvchr 1	FVEG_09632	4.67e-145	Fochr 1	FOXG_11158	0
FGSG_01553	Fgchr1	Fvchr 1	FVEG_09633	0	Fochr 1	FOXG_11157	0
FGSG_01554	Fgchr1	Fvchr 1	FVEG_09634	3.42e-120	Fochr 1	FOXG_11155	9.79e-118
FGSG_11965	Fgchr1				Fochr 1	FOXG_11154	1.12e-27
FGSG_01555	Fgchr1	Fvchr 1	FVEG_09636	0	Fochr 1	FOXG_11153	0
FGSG_01556	Fgchr1				Fochr 1	FOXG_11152	4.79e-14
FGSG_01557	Fgchr1	Fvchr 1	FVEG_09638	8.1e-25	Fochr 1	FOXG_11151	9.88e-28
FGSG_01558	Fgchr1	Fvchr 1	FVEG_09639	2.94e-134	Fochr 1	FOXG_11150	0
FGSG_01559	Fgchr1
FGSG_01560	Fgchr1	Fvchr 1	FVEG_09641	2.14e-129	Fochr 1	FOXG_11148	0
FGSG_01561	Fgchr1	Fvchr 1	FVEG_09642	0	Fochr 1	FOXG_11147	0
FGSG_01562	Fgchr1	Fvchr 1	FVEG_09644	0	Fochr 1	FOXG_11146	0
FGSG_01563	Fgchr1	Fvchr 1	FVEG_09646	4.49e-12	Fochr 1	FOXG_11143	8.22e-11
FGSG_01564	Fgchr1	Fvchr 1	FVEG_09648	8.57e-13	Fochr 1	FOXG_11142	1.72e-165
FGSG_01565	Fgchr1
FGSG_01566	Fgchr1
FGSG_01567	Fgchr1	Fvchr 1	FVEG_09649	0	Fochr 1	FOXG_11141	0
FGSG_11966	Fgchr1	Fvchr 1	FVEG_09650	0	Fochr 1	FOXG_11140	0
FGSG_11967	Fgchr1	Fvchr 1	FVEG_09651	0	Fochr 1	FOXG_11139	0
FGSG_01569	Fgchr1	Fvchr 1	FVEG_09652	2.73e-56	Fochr 1	FOXG_11138	1.32e-58
FGSG_01570	Fgchr1	Fvchr 1	FVEG_09653	9.08e-30	Fochr 1	FOXG_11136	2.8e-33
FGSG_01571	Fgchr1	Fvchr 1	FVEG_09654	0	Fochr 1	FOXG_11135	0
FGSG_01572	Fgchr1	Fvchr 1	FVEG_09655	0	Fochr 1	FOXG_11134	0
FGSG_01573	Fgchr1	Fvchr 1	FVEG_09656	0	Fochr 1	FOXG_11133	0
FGSG_01574	Fgchr1	Fvchr 1	FVEG_09666	2.46e-45	Fochr 1	FOXG_11124	7.32e-46
FGSG_11968	Fgchr1	Fvchr 1	FVEG_09664	3.4e-06	Fochr 1	FOXG_11125	8.72e-32
FGSG_11969	Fgchr1	Fvchr 1	FVEG_09664	5.13e-07	Fochr 1	FOXG_11125	1.13e-20
FGSG_11970	Fgchr1	Fvchr 1	FVEG_09663	0	Fochr 1	FOXG_11126	0
FGSG_01575	Fgchr1	Fvchr 1	FVEG_09662	1.93e-142	Fochr 1	FOXG_11127	4.93e-131
FGSG_01576	Fgchr1	Fvchr 1	FVEG_09661	3.33e-112	Fochr 1	FOXG_11128	4.89e-130
FGSG_01577	Fgchr1	Fvchr 1	FVEG_09660	7.53e-10	Fochr 1	FOXG_11129	5.66e-11
FGSG_01578	Fgchr1
FGSG_01579	Fgchr1	Fvchr 1	FVEG_09659	1.18e-20	Fochr 1	FOXG_11130	3.38e-18
FGSG_01580	Fgchr1	Fvchr 1	FVEG_09658	1.77e-61	Fochr 1	FOXG_11131	3.49e-66
FGSG_01581	Fgchr1	Fvchr 1	FVEG_09668	0	Fochr 1	FOXG_11122	0
FGSG_01582	Fgchr1	Fvchr 1	FVEG_09667	3.72e-56	Fochr 1	FOXG_11123	9.18e-42
FGSG_01583	Fgchr1	Fvchr 1	FVEG_09657	4e-94	Fochr 1	FOXG_11132	4.39e-162
FGSG_01584	Fgchr1	Fvchr 1	FVEG_09669	2.31e-40	Fochr 1	FOXG_11121	1.34e-57
FGSG_01585	Fgchr1	Fvchr 1	FVEG_09675	3.65e-12	Fochr 1	FOXG_11119	2.64e-10
FGSG_01586	Fgchr1	Fvchr 1	FVEG_09676	7.44e-30	Fochr 1	FOXG_11118	7.81e-21
FGSG_01587	Fgchr1	Fvchr 1	FVEG_09677	5.75e-29	Fochr 1	FOXG_11117	2.38e-19
FGSG_11971	Fgchr1
FGSG_01588	Fgchr1	Fvchr 1	FVEG_09678	1.87e-87	Fochr 1	FOXG_11116	4.28e-104
FGSG_01589	Fgchr1	Fvchr 1	FVEG_09679	9.71e-24	Fochr 1	FOXG_11114	3e-27
FGSG_01590	Fgchr1	Fvchr 1	FVEG_09956	1.81e-09
FGSG_01591	Fgchr1	Fvchr 1	FVEG_09680	0	Fochr 1	FOXG_11113	0
FGSG_11972	Fgchr1
FGSG_01592	Fgchr1	Fvchr 1	FVEG_09681	0	Fochr 1	FOXG_11112	0
FGSG_01593	Fgchr1	Fvchr 1	FVEG_09684	1.27e-84	Fochr 1	FOXG_11111	1.44e-81
FGSG_11973	Fgchr1	Fvchr 1	FVEG_09685	0	Fochr 1	FOXG_11110	0
FGSG_01594	Fgchr1
FGSG_01595	Fgchr1
FGSG_01596	Fgchr1	Fvchr 10	FVEG_08463	5.88e-68	Fochr 11	FOXG_10041	3.82e-94
FGSG_01597	Fgchr1
FGSG_01598	Fgchr1
FGSG_01599	Fgchr1	Fvchr 1	FVEG_09686	1.3e-77	Fochr 1	FOXG_11108	3.85e-78
FGSG_11974	Fgchr1	Fvchr 1	FVEG_09687	6.19e-41	Fochr 1	FOXG_11107	1.05e-33
FGSG_11975	Fgchr1
FGSG_11976	Fgchr1	Fvchr 1	FVEG_09688	5.47e-143	Fochr 1	FOXG_11106	1.82e-152
FGSG_11977	Fgchr1	Fvchr 1	FVEG_09692	4.19e-108	Fochr 1	FOXG_11105	1.03e-130
FGSG_01602	Fgchr1	Fvchr 1	FVEG_09693	1.25e-130	Fochr 1	FOXG_11104	1.25e-81
FGSG_01603	Fgchr1	Fvchr 1	FVEG_09694	4.48e-174	Fochr 1	FOXG_11103	4.18e-119
FGSG_01604	Fgchr1	Fvchr 1	FVEG_09695	0	Fochr 1	FOXG_11102	0
FGSG_11978	Fgchr1	Fvchr 1	FVEG_09697	0	Fochr 1	FOXG_11101	0
FGSG_11979	Fgchr1	Fvchr 1	FVEG_09698	0	Fochr 1	FOXG_11100	0
FGSG_01605	Fgchr1	Fvchr 1	FVEG_09700	0	Fochr 1	FOXG_11098	0
FGSG_01606	Fgchr1	Fvchr 1	FVEG_09701	0	Fochr 1	FOXG_11097	0
FGSG_01607	Fgchr1	Fvchr 1	FVEG_09702	0	Fochr 1	FOXG_11096	0
FGSG_01608	Fgchr1
FGSG_01609	Fgchr1
FGSG_01610	Fgchr1	Fvchr 1	FVEG_09707	1.11e-38	Fochr 1	FOXG_11092	2.03e-37
FGSG_01611	Fgchr1	Fvchr 1	FVEG_09708	1.11e-83	Fochr 1	FOXG_11091	7.8e-116
FGSG_01612	Fgchr1	Fvchr 1	FVEG_09710	0	Fochr 1	FOXG_11089	0
FGSG_01613	Fgchr1	Fvchr 1	FVEG_09711	2.27e-123	Fochr 1	FOXG_11088	2.22e-145
FGSG_01614	Fgchr1	Fvchr 1	FVEG_09712	5.55e-11	Fochr 1	FOXG_11087	4.19e-49
FGSG_01615	Fgchr1	Fvchr 1	FVEG_09713	4.07e-115	Fochr 1	FOXG_11086	2.19e-126
FGSG_01616	Fgchr1
FGSG_01617	Fgchr1
FGSG_11980	Fgchr1	Fvchr 1	FVEG_09715	1.54e-141	Fochr 1	FOXG_11085	1.07e-136
FGSG_11981	Fgchr1	Fvchr 1	FVEG_09715	2.8e-93	Fochr 1	FOXG_11085	1.95e-88
FGSG_01618	Fgchr1	Fvchr 1	FVEG_09716	1.23e-74	Fochr 1	FOXG_11084	1.54e-43
FGSG_01619	Fgchr1	Fvchr 1	FVEG_09717	0	Fochr 1	FOXG_11083	0
FGSG_01620	Fgchr1	Fvchr 1	FVEG_09718	4.14e-155	Fochr 1	FOXG_11082	6.79e-145
FGSG_01621	Fgchr1	Fvchr 1	FVEG_09719	1.42e-120	Fochr 1	FOXG_11081	1.73e-123
FGSG_01622	Fgchr1	Fvchr 1	FVEG_09720	3.53e-66	Fochr 1	FOXG_11080	2.56e-64
FGSG_01623	Fgchr1	Fvchr 1	FVEG_09721	5.45e-110	Fochr 1	FOXG_11079	1.16e-120
FGSG_01624	Fgchr1	Fvchr 1	FVEG_09722	2.1e-169	Fochr 1	FOXG_11078	0
FGSG_01626	Fgchr1
FGSG_01627	Fgchr1	Fvchr 1	FVEG_09724	3.26e-96	Fochr 1	FOXG_11076	1.01e-99
FGSG_01628	Fgchr1	Fvchr 1	FVEG_09724	5.48e-13
FGSG_01629	Fgchr1	Fvchr 1	FVEG_09726	0	Fochr 1	FOXG_11073	0
FGSG_01630	Fgchr1	Fvchr 1	FVEG_09727	2.52e-119	Fochr 1	FOXG_11072	5.56e-133
FGSG_01631	Fgchr1	Fvchr 1	FVEG_09728	4.42e-62	Fochr 1	FOXG_11071	2.65e-45
FGSG_01632	Fgchr1	Fvchr 1	FVEG_09729	0	Fochr 1	FOXG_11070	0
FGSG_01633	Fgchr1	Fvchr 1	FVEG_09730	7.21e-51	Fochr 1	FOXG_11069	8.78e-54
FGSG_01634	Fgchr1	Fvchr 1	FVEG_09731	5.01e-92	Fochr 1	FOXG_11068	5.06e-80
FGSG_01635	Fgchr1
FGSG_01636	Fgchr1	Fvchr 1	FVEG_09733	2.12e-43	Fochr 1	FOXG_11067	1.1e-51
FGSG_11982	Fgchr1
FGSG_01637	Fgchr1	Fvchr 1	FVEG_09735	2.19e-111	Fochr 1	FOXG_11066	9.4e-105
FGSG_01638	Fgchr1	Fvchr 1	FVEG_09736	0	Fochr 1	FOXG_11065	0
FGSG_01639	Fgchr1	Fvchr 1	FVEG_09737	2.87e-90	Fochr 1	FOXG_11064	2e-85
FGSG_01640	Fgchr1	Fvchr 1	FVEG_09738	3.46e-128	Fochr 1	FOXG_11063	1.93e-142
FGSG_01641	Fgchr1	Fvchr 1	FVEG_09739	0	Fochr 1	FOXG_11062	0
FGSG_01642	Fgchr1	Fvchr 1	FVEG_09740	2.16e-70	Fochr 1	FOXG_11060	7.47e-120
FGSG_01643	Fgchr1	Fvchr 1	FVEG_09741	9.33e-172	Fochr 1	FOXG_11059	0
FGSG_01644	Fgchr1	Fvchr 1	FVEG_09742	0	Fochr 1	FOXG_11058	0
FGSG_01645	Fgchr1	Fvchr 1	FVEG_09743	0	Fochr 1	FOXG_11057	0
FGSG_01646	Fgchr1	Fvchr 1	FVEG_09744	5.76e-07	Fochr 1	FOXG_11056	6.76e-07
FGSG_01647	Fgchr1	Fvchr 1	FVEG_09745	3.3e-161	Fochr 1	FOXG_11055	2.88e-174
FGSG_01648	Fgchr1	Fvchr 1	FVEG_09746	2.33e-18	Fochr 1	FOXG_11054	1.26e-29
FGSG_01649	Fgchr1	Fvchr 1	FVEG_09747	1.24e-25	Fochr 1	FOXG_11053	3.82e-29
FGSG_01650	Fgchr1				Fochr 2	FOXG_08741	0
FGSG_01651	Fgchr1	Fvchr 7	FVEG_11620	5.81e-06	Fochr 2	FOXG_08740	0
FGSG_01652	Fgchr1	Fvchr 1	FVEG_09748	7.19e-11	Fochr 1	FOXG_11052	8.76e-14
FGSG_01653	Fgchr1	Fvchr 1	FVEG_09749	8.77e-26	Fochr 1	FOXG_11051	6.83e-30
FGSG_01654	Fgchr1	Fvchr 1	FVEG_09750	1.69e-179	Fochr 1	FOXG_11050	9.77e-160
FGSG_01655	Fgchr1	Fvchr 1	FVEG_09751	1.63e-112
FGSG_01656	Fgchr1	Fvchr 1	FVEG_09752	0	Fochr 1	FOXG_11049	0
FGSG_01657	Fgchr1	Fvchr 1	FVEG_09753	8.18e-63	Fochr 1	FOXG_11048	2.34e-60
FGSG_01658	Fgchr1	Fvchr 1	FVEG_09754	3.05e-46	Fochr 1	FOXG_11047	1.31e-39
FGSG_01659	Fgchr1	Fvchr 1	FVEG_09769	5.54e-18	Fochr 1	FOXG_11043	2.67e-20
FGSG_01660	Fgchr1	Fvchr 1	FVEG_09770	1.05e-31	Fochr 1	FOXG_11044	9.53e-48
FGSG_01661	Fgchr1	Fvchr 1	FVEG_09755	2.08e-104	Fochr 1	FOXG_11046	4.94e-124
FGSG_01662	Fgchr1	Fvchr 1	FVEG_09756	1.58e-155	Fochr 1	FOXG_11045	2e-161
FGSG_01663	Fgchr1
FGSG_01664	Fgchr1
FGSG_01665	Fgchr1	Fvchr 1	FVEG_09767	0	Fochr 1	FOXG_11042	0
FGSG_01666	Fgchr1	Fvchr 1	FVEG_09766	5.29e-179	Fochr 1	FOXG_11041	0
FGSG_01667	Fgchr1	Fvchr 1	FVEG_09765	2.14e-159	Fochr 1	FOXG_11040	6.59e-163
FGSG_01668	Fgchr1	Fvchr 1	FVEG_09764	1.67e-09	Fochr 1	FOXG_11039	3.18e-11
FGSG_01669	Fgchr1	Fvchr 1	FVEG_09763	1.44e-42	Fochr 1	FOXG_11038	6.96e-45
FGSG_01670	Fgchr1	Fvchr 1	FVEG_09762	3.34e-58	Fochr 1	FOXG_11037	8.88e-50
FGSG_01671	Fgchr1	Fvchr 1	FVEG_09761	9.61e-23	Fochr 1	FOXG_11036	3.44e-38
FGSG_11983	Fgchr1
FGSG_01672	Fgchr1	Fvchr 1	FVEG_09760	0	Fochr 1	FOXG_11035	0
FGSG_01673	Fgchr1	Fvchr 1	FVEG_09759	1.88e-36	Fochr 1	FOXG_11034	1.42e-37
FGSG_01674	Fgchr1	Fvchr 1	FVEG_09758	1.43e-15
FGSG_01675	Fgchr1	Fvchr 1	FVEG_09773	0	Fochr 1	FOXG_11029	0
FGSG_01676	Fgchr1
FGSG_01677	Fgchr1	Fvchr 1	FVEG_09788	1.96e-06
FGSG_01678	Fgchr1				Fochr 1	FOXG_11009	3.93e-07
FGSG_01679	Fgchr1
FGSG_01680	Fgchr1
FGSG_01681	Fgchr1
FGSG_11984	Fgchr1
FGSG_11985	Fgchr1
FGSG_11986	Fgchr1
FGSG_11987	Fgchr1
FGSG_11988	Fgchr1				Fochr 9	FOXG_12952	5.91e-06
FGSG_11989	Fgchr1
FGSG_01685	Fgchr1	Fvchr 1	FVEG_09772	0	Fochr 1	FOXG_11030	0
FGSG_01686	Fgchr1	Fvchr 1	FVEG_09785	0	Fochr 1	FOXG_11015	0
FGSG_01687	Fgchr1	Fvchr 1	FVEG_09786	2.95e-10	Fochr 1	FOXG_11014	1.42e-12
FGSG_01688	Fgchr1
FGSG_01689	Fgchr1	Fvchr 1	FVEG_09784	1.24e-29	Fochr 1	FOXG_11016	9.32e-31
FGSG_01690	Fgchr1	Fvchr 1	FVEG_09783	0	Fochr 1	FOXG_11017	0
FGSG_01691	Fgchr1	Fvchr 1	FVEG_09782	1.44e-72	Fochr 1	FOXG_11018	4.8e-82
FGSG_01692	Fgchr1	Fvchr 1	FVEG_09781	1.21e-122	Fochr 1	FOXG_11019	2.98e-145
FGSG_01693	Fgchr1	Fvchr 1	FVEG_09781	0	Fochr 1	FOXG_11019	0
FGSG_01694	Fgchr1	Fvchr 1	FVEG_09780	2.45e-41	Fochr 1	FOXG_11020	1.77e-39
FGSG_01695	Fgchr1	Fvchr 1	FVEG_09779	2.97e-87	Fochr 1	FOXG_11021	6.33e-98
FGSG_01696	Fgchr1	Fvchr 1	FVEG_09778	9.26e-111	Fochr 1	FOXG_11022	3.99e-104
FGSG_11990	Fgchr1	Fvchr 1	FVEG_09777	3.67e-44	Fochr 1	FOXG_11023	4.31e-44
FGSG_11991	Fgchr1				Fochr 1	FOXG_11024	5.28e-90
FGSG_01698	Fgchr1	Fvchr 1	FVEG_09776	4.11e-91	Fochr 1	FOXG_11025	1.27e-94
FGSG_01699	Fgchr1	Fvchr 1	FVEG_09775	0	Fochr 1	FOXG_11026	5.08e-76
FGSG_01700	Fgchr1	Fvchr 1	FVEG_09774	4.11e-140	Fochr 1	FOXG_11028	6.05e-158
FGSG_01701	Fgchr1	Fvchr 1	FVEG_09796	3.83e-56	Fochr 1	FOXG_11005	5.42e-71
FGSG_01702	Fgchr1	Fvchr 1	FVEG_09797	2.42e-154	Fochr 1	FOXG_11004	2.84e-154
FGSG_01703	Fgchr1	Fvchr 1	FVEG_09799	0	Fochr 1	FOXG_11003	0
FGSG_11992	Fgchr1	Fvchr 1	FVEG_09800	5.26e-86	Fochr 1	FOXG_11002	5.11e-71
FGSG_11993	Fgchr1	Fvchr 1	FVEG_09801	4.3e-15	Fochr 1	FOXG_11001	5.04e-15
FGSG_01705	Fgchr1	Fvchr 1	FVEG_09802	0	Fochr 1	FOXG_11000	1.46e-174
FGSG_01706	Fgchr1
FGSG_01707	Fgchr1
FGSG_01708	Fgchr1	Fvchr 1	FVEG_09806	3.22e-57	Fochr 1	FOXG_10995	9.93e-61
FGSG_11994	Fgchr1	Fvchr 1	FVEG_09807	3.29e-35	Fochr 1	FOXG_10994	1.52e-34
FGSG_11995	Fgchr1
FGSG_01710	Fgchr1	Fvchr 1	FVEG_09810	0	Fochr 1	FOXG_10991	0
FGSG_01711	Fgchr1	Fvchr 1	FVEG_09811	1.86e-99	Fochr 1	FOXG_10990	0
FGSG_01712	Fgchr1	Fvchr 1	FVEG_09812	0	Fochr 1	FOXG_10989	0
FGSG_01713	Fgchr1	Fvchr 1	FVEG_09813	1.67e-139	Fochr 1	FOXG_10988	2.53e-123
FGSG_01714	Fgchr1
FGSG_11996	Fgchr1	Fvchr 1	FVEG_09816	2.87e-11	Fochr 1	FOXG_10985	3.36e-11
FGSG_11997	Fgchr1	Fvchr 1	FVEG_09816	4.85e-103	Fochr 1	FOXG_10985	2.01e-93
FGSG_01717	Fgchr1	Fvchr 1	FVEG_09818	9.59e-151	Fochr 1	FOXG_10983	2.96e-154
FGSG_01718	Fgchr1
FGSG_01719	Fgchr1
FGSG_11998	Fgchr1				Fochr 13	FOXG_12185	5.2e-06
FGSG_11999	Fgchr1
FGSG_12000	Fgchr1
FGSG_01722	Fgchr1				Fochr 6	FOXG_06961	4.19e-17
FGSG_01723	Fgchr1				Fochr 5	FOXG_02561	9.69e-10
FGSG_01724	Fgchr1	Fvchr 3	FVEG_05735	1.13e-14	Fochr 5	FOXG_02560	1.33e-14
FGSG_01725	Fgchr1				Fochr 1	FOXG_10972	2.09e-08
FGSG_01726	Fgchr1
FGSG_01727	Fgchr1	Fvchr 1	FVEG_09827	6.54e-37	Fochr 1	FOXG_10973	6.64e-62
FGSG_01728	Fgchr1	Fvchr 1	FVEG_09826	9.31e-134	Fochr 1	FOXG_10974	1.18e-139
FGSG_01729	Fgchr1	Fvchr 1	FVEG_09825	7.98e-82	Fochr 1	FOXG_10975	2.28e-79
FGSG_01730	Fgchr1	Fvchr 1	FVEG_09824	3.21e-29	Fochr 1	FOXG_10976	7.66e-49
FGSG_01731	Fgchr1	Fvchr 1	FVEG_09834	2.25e-31	Fochr 1	FOXG_10970	1.08e-33
FGSG_12001	Fgchr1
FGSG_12002	Fgchr1	Fvchr 1	FVEG_09832	3.36e-89	Fochr 1	FOXG_10967	2.02e-109
FGSG_12003	Fgchr1	Fvchr 1	FVEG_09831	5.43e-103	Fochr 1	FOXG_10966	9.23e-96
FGSG_01733	Fgchr1	Fvchr 1	FVEG_09830	1.92e-88	Fochr 1	FOXG_10965	4.91e-114
[truncated: 11,325 more rows]
